# Supplementary material for: A human secretome library screen reveals a role for Peptidoglycan Recognition Protein 1 in Lyme borreliosis
Source: PLoS Pathog. 2020 Nov 11;16(11):e1009030. doi: 10.1371/journal.ppat.1009030 (PMC7657531; doi:10.1371/journal.ppat.1009030)
Supplement: S1 File — (XLSX) [file ppat.1009030.s011.xlsx]

## Sheet: Borrelia PGLYRP1 Scores
Strain-Temperature	PGLYRP1
SCW-4-37	8.24707
RIW21-37	7.73376
RIW21-33	7.3446
A87S-33	5.78716
cN40-37	5.70739
SC6T18-33	5.60151
SCW22T-33	5.52157
SC6T18-37	5.44674
25105T-33	5.36009
YEK76-33	5.35257
SCCH7-25-33	5.22967
BUL3-33	5.18381
SCW30h-37	5.1507
VS461T-33	5.05797
A121S-37	4.98706
LB2001-33	4.97366
Anserina-33	4.95454
VS461T-37	4.95445
A134S-37	4.92038
SCW-4-33	4.85987
SCW22T-37	4.85861
297GFP-33	4.80319
cN40-33	4.65271
YEK1-33	4.53604
cN40-33	4.43493
cN40-33	4.41438
LB2001-37	4.38285
YEK21-37	4.34303
A249-33	4.32926
BUL3-37	4.32144
25105T-37	4.27843
IZH14-33	4.13581
SCW30h-33	4.10193
YEK21-33	4.08672
A147T-33	4.08643
A87S-37	4.08332
SLV-1-33	4.07711
A134S-33	4.03076
A147T-33	3.99354
A147T-37	3.80049
IZH5-33	3.78869
Mayonii-37	3.72282
A249-37	3.52658
Anserina-37	3.47667
A40S-37	3.39618
IZH4-37	3.34935
VS116-33	3.34633
A246-33	3.30113
A44-33	3.23117
cN40-37	3.12464
Crocidurae-37	2.97285
YEK19-33	2.95069
IZH16-37	2.87721
cN40-33	2.87493
YEK6-33	2.86336
Persica-33	2.79474
A246-37	2.7676
A54T-37	2.76523
A114S-37	2.64794
IZH16-33	2.64483
cN40-33	2.61682
A392-33	2.6153
A392-37	2.59386
IZH4-33	2.57136
A117-33	2.56782
YEK6-37	2.37782
Duttonii-33	2.37603
YEK17-33	2.28989
IZH14-33	2.24645
IZH5-37	2.18828
YEK18-33	2.12792
YEK76-37	2.09042
SLV-1-37	2.05176
A40S-33	2.03824
YEK19-37	2.01473
IZH14-37	1.99176
YEK21-37	1.86764
VS116-37	1.85896
Mayonii-33	1.834
A116S-37	1.81069
20047T-33	1.7986
A246-37	1.78827
A44-37	1.68112
A53T-33	1.59482
297GFP-37	1.57577
A117-37	1.5462
A209-33	1.53689
A1085-33	1.4832
YEK1-37	1.47408
R148-33	1.46682
R148-37	1.32889
Crocidurae-33	1.27474
A54T-33	1.0187
Persica-37	0.902681
SCCH7-25-37	0.878033
YEK17-37	0.767543
A392-37	0.743239
A1085-37	0.715944
A114S-33	0.647959
A209-37	0.623357
R98-33	0.568039
A246-33	0.441252
A116S-33	0.362299
20047T-37	0
A121S-33	0
A53T-37	0
Crocidurae-37	0
Duttonii-37	0
Persica-33	0
R285-33	0
R285-37	0
R98-37	0
SC6T11-33	0
SC6T11-37	0
YEK18-37	0

## Sheet: Non Borrelia PGLYRP1 Scores
Bacterial strain	PGLYRP1
f. Lachnospiraceae AB25	5.07619
Propionibacterium sp.	3.91558
Staphylococcus epidermidis D12	3.64158
Lactobacillus jensenii Strain 269-3	2.70848
Staphylococcus epidermidis C2	2.68997
Acinetobacter radioresistens Strain SK82	2.51977
Lactobacillus jensenii Strain EX849587VC03	2.12717
Lactobacillus jensenii Strain 208-1	1.93442
Staphylococcus epidermidis H6	1.8349
Propionibacterium sp.	1.69676
Staphylococcus epidermidis B2	1.59535
Staphylococcus epidermidis E5	1.48091
Staphylococcus epidermidis C2	1.43921
Staphylococcus epidermidis H3	1.39709
Blautia sp. AB30	1.36431
Staphylococcus epidermidis H2	1.23364
Dorea sp. AB35	1.15298
Citrobacter sp. Strain 30_2	1.14212
Staphylococcus epidermidis B7	1.06945
Staphylococcus epidermidis G8	1.06486
Staphylococcus epidermidis H11	0.997085
Staphylococcus warneri A2	0.968182
Staphylococcus epidermidis D6	0.958666
Staphylococcus epidermidis C6	0.947956
Staphylococcus epidermidis G7	0.946859
Staphylococcus epidermidis E6	0.923295
Staphylococcus epidermidis Strain NIHLM067	0.919415
Blautia sp. AB31	0.907429
f. Lachnospiraceae AB19	0.895019
Staphylococcus epidermidis A12	0.843656
Lactobacillus jensenii Strain EX849587VC06	0.842569
Staphylococcus epidermidis C5	0.835573
Escherichia coli Strain MS 16-3	0.830636
Staphylococcus epidermidis A2	0.780029
Streptococcus parasanguinis Strain F0449	0.76586
Staphylococcus epidermidis G11	0.732031
Staphylococcus epidermidis D7	0.715868
Staphylococcus succinus D11	0.713984
Staphylococcus haemolytics Strain DNF00585	0.686232
Ruminococcus gnavus 109	0.673287
Escherichia sp. Strain 3_2_53FAA	0.664397
Staphylococcus epidermidis B8	0.655412
Propionibacterium sp.	0.639467
Proteus mirabilis Strain WGLW6	0.592386
Lachnospiraceae sp. Strain DNF00160	0.589648
f. Lachnospiraceae AB26	0.580493
Staphylococcus pasteuri E5	0.57463
Enterococcus faecalis Strain TUSoD Ef11	0.572906
Staphylococcus epidermidis F5	0.572527
Staphylococcus epidermidis E10	0.570459
Staphylococcus epidermidis A9	0.565655
Streptococcus sanguinis Strain VMC66	0.54609
Blautia sp. AB32	0.495192
Staphylococcus epidermidis D5	0.489792
Staphylococcus epidermidis G5	0.483515
Streptococcus sp. Strain SR4	0.481341
Staphylococcus warneri D4	0.479445
Staphylococcus epidermidis F11	0.472717
Ruminococcus gnavus 74	0.456611
Prevotella nigrescens Strain F0103	0.436176
unknown AB24	0.41439
Staphylococcus warneri C5	0.409673
Staphylococcus epidermidis A10	0.404176
Staphylococcus epidermidis C9	0.395714
Staphylococcus epidermidis B10	0.395053
Fusobacterium sp. Oral Taxon 370 Strain F0437	0.383867
Staphylococcus hominis D2	0.383642
Staphylococcus caprae C1	0.381855
Bifidobacterium sp. AB1	0.372206
Staphylococcus epidermidis C4	0.368472
Staphylococcus hominis Strain C80	0.361011
Lactobacillus rhamnosus Strain LMS2-1	0.356457
Staphylococcus pettenkoferi G10	0.35498
Staphylococcus epidermidis H5	0.346099
Staphylococcus epidermidis F3	0.342281
Finegoldia magna Strain SY01	0.340073
Streptococcus mitis Strain F0392	0.339977
Staphylococcus warneri F1	0.330014
Streptococcus sp. Strain CM6	0.321266
Staphylococcus epidermidis E8	0.314141
Staphylococcus epidermidis A11	0.311358
Fusobacterium nucleatum subsp. animalis Strain D11	0.307103
Staphylococcus epidermidis F12	0.304868
Staphylococcus hominis A4	0.304201
Staphylococcus hominis D8	0.297475
Staphylococcus saprophyticus G1	0.294847
Staphylococcus hominis A12	0.285763
Staphylococcus epidermidis B2	0.279966
Staphylococcus saprophyticus B2	0.278313
Staphylococcus epidermidis F9	0.262837
Staphylococcus epidermidis Strain NIHLM070	0.257346
unknown AB33	0.256941
Staphylococcus epidermidis C8	0.252575
Staphylococcus epidermidis H8	0.247959
Staphylococcus epidermidis F2	0.228127
Staphylococcus epidermidis A5	0.213912
Staphylococcus caprae C7	0.198029
Staphylococcus epidermidis D9	0.184177
Bacteroides uniformis AB12	0.177913
Staphylococcus lugdundensis F8	0.177435
Klebsiella pneumoniae subsp. pneumoniae Strain WGLW5	0.170873
Staphylococcus caprae G8	0.163598
Enterococcus gallinarum F	0.161584
Klebsiella oxytoca Strain MIT 10-5250	0.159286
Capnocytophaga sp. Oral Taxon 336 Strain F0502	0.144249
Klebsiella sp. Strain OBRC7	0.1428
Staphylococcus haemolyticus G9	0.136189
Staphylococcus hominis Strain SK119	0.128824
Staphylococcus epidermidis B4	0.127929
Parabacteroides sp. AB13	0.116684
Staphylococcus epidermidis C12	0.115058
Staphylococcus epidermidis E7	0.113403
Staphylococcus epidermidis E12	0.113178
Staphylococcus epidermidis E4	0.112134
Klebsiella oxytoca Strain MIT 10-5244	0.102882
Staphylococcus epidermidis D4	0.0932216
Staphylococcus epidermidis A8	0.0644123
Klebsiella pneumoniae subsp. pneumoniae Strain WGLW3	0.0583095
Staphylococcus epidermidis E2	0.0479206
Staphylococcus pasteuri G7	0.0455959
Staphylococcus epidermidis G12	0.0336784
Bacteroides sp. AB7	0.0283614
Staphylococcus epidermidis A6	0.0240518
Ruminococcus gnavus AB28	0.0201847
Enterococcus faecalis Strain S613	0.0185604
Staphylococcus epidermidis Strain NIHLM031	0.0107376
Achromobacter xylosoxidans Strain C54	0
Allobaculum sp. TAR2	0
Allobaculum sp. TAR2	0
Anaerostipes sp. AB29	0
Arthrobacter albus Strain DNF00011	0
Bacillus subtilis	0
Bacillus subtilis	0
Bacillus subtilis	0
Bacteroides eggerthii AB10	0
Bacteroides sp. AB6	0
Bacteroides sp. AB8	0
Bacteroides sp. AB9	0
Bacteroides sp. AB9	0
Bacteroides uniformis AB12	0
Bifidobacterium sp. AB1	0
Bifidobacterium sp. AB2	0
Blautia sp. AB32	0
Citrobacter freundii Strain 4_7_47CFAA	0
Citrobacter freundii Strain GED7749C	0
Collinsella aerofaciens AB3	0
Coprococcus sp. AB34	0
Corynebacterium amycolatum Strain SK46	0
Corynebacterium sp. Strain CMW7794	0
Corynebacterium sp. Strain HFH0082	0
Dorea formicigenerans AB36	0
Enterococcus faecalis Strain HH22	0
Enterococcus faecalis Strain TX2137	0
Enterococcus faecium Strain E417	0
Enterococcus faecium Strain ERV102	0
Enterococcus faecium Strain ERV165	0
Enterococcus faecium Strain ERV99	0
Enterococcus faecium Strain TX0133a04	0
Enterococcus faecium Strain TX1330	0
Enterococcus gallinarum L	0
Escherichia coli Strain 83972	0
Escherichia coli Strain MS 110-3	0
Escherichia coli Strain MS 115-1	0
Escherichia coli Strain MS 119-7	0
Escherichia coli Strain MS 124-1	0
Escherichia coli Strain MS 145-7	0
Escherichia coli Strain MS 196-1	0
Escherichia coli Strain MS 198-1	0
Escherichia coli Strain MS 200-1	0
Escherichia coli Strain MS 21-1	0
Escherichia coli Strain MS 57-2	0
Escherichia coli Strain MS 69-1	0
Escherichia coli Strain MS 85-1	0
f. Barnesiellaceae AB4	0
f. Erysipelotrichaceae 50	0
f. Lachnospiraceae AB23	0
f. Peptostreptococcaceae AB 39	0
Fusobacterium periodonticum Strain 1_A_54/D10	0
Fusobacterium sp. 5	0
Fusobacterium sp. Strain CM22	0
Fusobacterium ulcerans Strain AC2_8_11 AN FAA D5 7	0
Klebsiella oxytoca Strain MIT 09-7231	0
Klebsiella oxytoca Strain MIT 10-5242	0
Klebsiella oxytoca Strain MIT 10-5243	0
Klebsiella oxytoca Strain MIT 10-5245	0
Klebsiella oxytoca Strain MIT 10-5246	0
Klebsiella oxytoca Strain MIT 10-5248	0
Klebsiella oxytoca Strain MIT 10-5249	0
Klebsiella pneumoniae subsp. pneumoniae Strain WGLW1	0
Klebsiella pneumoniae subsp. pneumoniae Strain WGLW2	0
Klebsiella sp. Strain 1_1_55	0
Klebsiella sp. Strain 4_1_44FAA	0
Klebsiella sp. Strain MS 92-3	0
Lactobacillus crispatus Strain EX849587VC01	0
Lactobacillus crispatus Strain JV-V01	0
Lactobacillus crispatus Strain MV-3A-US	0
Lactobacillus gasseri Strain 224-1	0
Lactobacillus gasseri Strain EX33690VC16	0
Lactobacillus reuteri Strain CF48-3A	0
Micrococcus luteus Strain SK58	0
Neisseria mucosa	0
Neisseria mucosa	0
Odoribacter sp. AB5	0
Paenisporosarcina sp. Strain HGH0030	0
Parabacteroides distasonis AB14	0
Plesiomonas sp. Strain HPP0020	0
Prevotella histicola Strain F0411	0
Prevotella melaninogenica Strain D18	0
Prevotella oralis Strain HGA0225	0
Proteus mirabilis Strain WGLW4	0
Pseudomonas sp. Strain 2_1_26	0
Pseudomonas sp. Strain HPB0071	0
Rothia aeria Oral Taxon 188 Strain F0474	0
Rothia dentocariosa Strain M567	0
Rothia mucilaginosa Strain CC87LB	0
Ruminococcus gnavus 151	0
Ruminococcus gnavus 151	0
Ruminococcus gnavus 74	0
Ruminococcus sp. AB27	0
Shigella sp. Strain D9	0
Shuttleworthia sp. Strain MSX8B	0
Sporosarcina sp. Strain 2681	0
Staphylococcus aureus	0
Staphylococcus aureus Strain CM05	0
Staphylococcus aureus Strain MN8	0
Staphylococcus aureus Strain TCH70	0
Staphylococcus capitis A10	0
Staphylococcus capitis A5	0
Staphylococcus capitis A7	0
Staphylococcus capitis B1	0
Staphylococcus capitis B10	0
Staphylococcus capitis B12	0
Staphylococcus capitis B8	0
Staphylococcus capitis C11	0
Staphylococcus capitis C12	0
Staphylococcus capitis C4	0
Staphylococcus capitis C8	0
Staphylococcus capitis D5	0
Staphylococcus capitis E11	0
Staphylococcus capitis E12	0
Staphylococcus capitis E7	0
Staphylococcus capitis F3	0
Staphylococcus capitis F3	0
Staphylococcus capitis G12	0
Staphylococcus capitis G4	0
Staphylococcus capitis Strain SK14	0
Staphylococcus caprae B7	0
Staphylococcus caprae C3	0
Staphylococcus caprae C6	0
Staphylococcus caprae G5	0
Staphylococcus caprae Strain C87	0
Staphylococcus epidermidis A2	0
Staphylococcus epidermidis A3	0
Staphylococcus epidermidis A4	0
Staphylococcus epidermidis A7	0
Staphylococcus epidermidis B11	0
Staphylococcus epidermidis B12	0
Staphylococcus epidermidis B3	0
Staphylococcus epidermidis B5	0
Staphylococcus epidermidis B6	0
Staphylococcus epidermidis B9	0
Staphylococcus epidermidis C10	0
Staphylococcus epidermidis C11	0
Staphylococcus epidermidis C3	0
Staphylococcus epidermidis C7	0
Staphylococcus epidermidis D10	0
Staphylococcus epidermidis D11	0
Staphylococcus epidermidis D2	0
Staphylococcus epidermidis D2	0
Staphylococcus epidermidis D3	0
Staphylococcus epidermidis D8	0
Staphylococcus epidermidis E11	0
Staphylococcus epidermidis E2	0
Staphylococcus epidermidis E3	0
Staphylococcus epidermidis E9	0
Staphylococcus epidermidis F10	0
Staphylococcus epidermidis F2	0
Staphylococcus epidermidis F4	0
Staphylococcus epidermidis F6	0
Staphylococcus epidermidis F7	0
Staphylococcus epidermidis F8	0
Staphylococcus epidermidis G10	0
Staphylococcus epidermidis G2	0
Staphylococcus epidermidis G2	0
Staphylococcus epidermidis G3	0
Staphylococcus epidermidis G4	0
Staphylococcus epidermidis G6	0
Staphylococcus epidermidis G9	0
Staphylococcus epidermidis H10	0
Staphylococcus epidermidis H12	0
Staphylococcus epidermidis H2	0
Staphylococcus epidermidis H4	0
Staphylococcus epidermidis H7	0
Staphylococcus epidermidis H9	0
Staphylococcus epidermidis Strain BCM0060	0
Staphylococcus epidermidis Strain E13A	0
Staphylococcus epidermidis Strain M23864:W2	0
Staphylococcus epidermidis Strain NIH04008	0
Staphylococcus epidermidis Strain NIH05001	0
Staphylococcus epidermidis Strain NIHLM001	0
Staphylococcus epidermidis Strain NIHLM003	0
Staphylococcus epidermidis Strain NIHLM008	0
Staphylococcus epidermidis Strain NIHLM015	0
Staphylococcus epidermidis Strain NIHLM018	0
Staphylococcus epidermidis Strain NIHLM020	0
Staphylococcus epidermidis Strain NIHLM023	0
Staphylococcus epidermidis Strain NIHLM040	0
Staphylococcus epidermidis Strain W23144	0
Staphylococcus gallinarum E9	0
Staphylococcus haemolyticus B5	0
Staphylococcus haemolyticus B6	0
Staphylococcus haemolyticus F9	0
Staphylococcus haemolyticus G2	0
Staphylococcus hominis A1	0
Staphylococcus hominis A9	0
Staphylococcus hominis B11	0
Staphylococcus hominis B3	0
Staphylococcus hominis B4	0
Staphylococcus hominis C10	0
Staphylococcus hominis D7	0
Staphylococcus hominis F5	0
Staphylococcus hominis F5	0
Staphylococcus hominis G6	0
Staphylococcus intermedius F7	0
Staphylococcus intermedius F7	0
Staphylococcus lugdundensis F8	0
Staphylococcus lugdunensis A6	0
Staphylococcus lugdunensis E3	0
Staphylococcus lugdunensis F4	0
Staphylococcus lugdunensis F4	0
Staphylococcus lugdunensis Strain M23590	0
Staphylococcus pasteuri C9	0
Staphylococcus pasteuri E1	0
Staphylococcus pasteuri F11	0
Staphylococcus pasteuri F12	0
Staphylococcus pasteuri G3	0
Staphylococcus saprophyticus D1	0
Staphylococcus saprophyticus D10	0
Staphylococcus saprophyticus D6	0
Staphylococcus saprophyticus E2	0
Staphylococcus saprophyticus E8	0
Staphylococcus saprophyticus F6	0
Staphylococcus saprophyticus F6	0
Staphylococcus simulans F10	0
Staphylococcus warneri A11	0
Staphylococcus warneri A3	0
Staphylococcus warneri A8	0
Staphylococcus warneri B9	0
Staphylococcus warneri C2	0
Staphylococcus warneri D12	0
Staphylococcus warneri D3	0
Staphylococcus warneri D9	0
Staphylococcus warneri E10	0
Staphylococcus warneri E4	0
Staphylococcus warneri E6	0
Staphylococcus warneri F1	0
Staphylococcus warneri Strain SK66	0
Staphylococcus xylosus F2	0
Streptococcus anginosus Strain F0211	0
Streptococcus downei Oral Taxon 594 Strain F0415	0
Streptococcus gallolyticus subsp. gallolyticus Strain TX20005	0
Streptococcus intermedius Strain F0413	0
Streptococcus salivarius Strain SK126	0
Streptococcus sobrinus Strain W1703	0
Streptococcus sp. Strain ACC21	0
Streptococcus sp. Strain ACS2	0
Streptococcus sp. Strain AS20	0
Streptococcus sp. Strain OBRC6	0
Streptococcus sp. Strain SR1	0
Streptococcus vestibularis Strain F0396	0

## Sheet: Borrelia isolates
Species	Strain	Source	Contact lab	Reference
Borrelia afzelii	A108S	Clinical isolate (skin, Netherlands)	Hovius	Kuiper et al, 1994 and Coipan et al, 2016
Borrelia afzelii	A54T	Tick isolate (I. ricinus, Netherlands)	Hovius	Kuiper et al, 1994 and Coipan et al, 2016
Borrelia afzelii	A147T	Tick isolate (I. ricinus, Netherlands)	Hovius	Kuiper et al, 1994 and Coipan et al, 2016
Borrelia afzelii	A114S	Clinical isolate (skin, Netherlands)	Hovius	Kuiper et al, 1994 and Coipan et al, 2016
Borrelia afzelii	A40S	Clinical isolate (skin, Netherlands)	Hovius	Kuiper et al, 1994 and Coipan et al, 2016
Borrelia afzelii	A116S	Clinical isolate (skin, Netherlands)	Hovius	Kuiper et al, 1994 and Coipan et al, 2016
Borrelia afzelii	A134S	Clinical isolate (skin, Netherlands)	Hovius	Kuiper et al, 1994 and Coipan et al, 2016
Borrelia afzelii	A127S	Clinical isolate (skin, Netherlands)	Hovius	Kuiper et al, 1994 and Coipan et al, 2016
Borrelia afzelii	A53T	Tick isolate (I. ricinus, Netherlands)	Hovius	Kuiper et al, 1994 and Coipan et al, 2016
Borrelia afzelii	NA117S	Clinical isolate (skin, Netherlands)	Hovius	CC van den Wijngaard, LAB Joosten, BJ Kullberg and JW Hovius (unpublished data)
Borrelia afzelii	NR148S	Clinical isolate (skin, Netherlands)	Hovius	CC van den Wijngaard, LAB Joosten, BJ Kullberg and JW Hovius (unpublished data)
Borrelia afzelii	NA246S	Clinical isolate (skin, Netherlands)	Hovius	CC van den Wijngaard, LAB Joosten, BJ Kullberg and JW Hovius (unpublished data)
Borrelia afzelii	NR285S	Clinical isolate (skin, Netherlands)	Hovius	CC van den Wijngaard, LAB Joosten, BJ Kullberg and JW Hovius (unpublished data)
Borrelia afzelii	NA392S	Clinical isolate (skin, Netherlands)	Hovius	CC van den Wijngaard, LAB Joosten, BJ Kullberg and JW Hovius (unpublished data)
Borrelia afzelii	NA209S	Clinical isolate (skin, Netherlands)	Hovius	CC van den Wijngaard, LAB Joosten, BJ Kullberg and JW Hovius (unpublished data)
Borrelia afzelii	NR98S	Clinical isolate (skin, Netherlands)	Hovius	CC van den Wijngaard, LAB Joosten, BJ Kullberg and JW Hovius (unpublished data)
Borrelia afzelii	VS461T	Human	Rudenko	Canica et al., 1993
Borrelia afzelii	SCCH-7/afz	Rodent	Rudenko	monoclonal population, Charleston County, SC, 1995, Peromyscus gossypinus/ear clip
Borrelia americana	SCW-30h	Tick	Rudenko	Charleston County, SC, USA, 1994, Ixodes minor larvae, Rudenko et al., 2009a
Borrelia anserina	Ni-NL	Chicken isolate (Nigeria)	Hovius	Hovind-Hougen K, 1995
Borrelia burgdorferi ss ospC G	BUL-3	Rodent	Rudenko	Bullock County, GA, USA, 1994, Peromyscus gossypinus/ ear clip, Rudenko et al., 2013
Borrelia burgdorferi ss ospC H	SCW-4	Rodent	Rudenko	Charleston County, SC, 1994, Peromyscus gossypinus/ ear clip+bladder, Rudenko et al., 2013
Borrelia burgdorferi ss ospC L	SLV1	Clinical isolate	Rudenko	Slovenia, 2006, Lyme disease patient, Rudenko et al., 2013
Borrelia burgdorferi sensu stricto	cN40	Tick	Fikrig	Barthold et al., 1993
Borrelia burgdorferi sensu stricto	297-GFP	Clinical isolate	Fikrig	Caimano et al., 2004
Borrelia burgdorferi sensu stricto	RIW21	Ixodes scapularis female	Rudenko	Kingston, Washington County, Rhode Island, USA, 1998
Borrelia burgdorferi sensu stricto	A44S	Clinical isolate (skin, Netherlands)	Hovius	Kuiper et al, 1994 and Coipan et al, 2016
Borrelia burgdorferi sensu stricto	NA249S	Clinical isolate (skin, Netherlands)	Hovius	CC van den Wijngaard, LAB Joosten, BJ Kullberg and JW Hovius (unpublished data)
Borrelia carolinensis	SCW-22T	Tick	Rudenko	Charleston County, SC, USA, 1994, Ixodes minor (male), Rudenko et al, 2009b
Borrelia carolinensis	SCGT-6	Rodent	Rudenko	Georgetown County, GA, USA, 1995, Peromyscus gossypinus/ear clip, Rudenko et al, 2009b
Borrelia carolinensis	SCGT-18	Rodent	Rudenko	Georgetown County, GA, USA, 1996, Neotoma floridana/ear clip, Rudenko et al, 2009b
Borrelia crocidurae	A124B	Clinical isolate (blood, Gambia)	Hovius	van Dam AP et al., 1999
Borrelia duttonii	Ly	Clinical isolate (blood, Tanzania)	Hovius	Lescot et al., 2008 (kindly provided by Sven Bergstrom)
Borrelia garinii	A87S	Clinical isolate (skin, Netherlands)	Hovius	Kuiper et al, 1994 and Coipan et al, 2016
Borrelia garinii	A121S	Clinical isolate (skin, Netherlands)	Hovius	Kuiper et al, 1994 and Coipan et al, 2016
Borrelia garinii	20047T	Tick	Rudenko	Baranton et al, 1992
Borrelia hermsii	HS1	Tick isolate (Ornithodoros hermsi, USA)	Hovius	Barbour AG, 2016
Borrelia hispanica	CRI	Tick isolate (Ornithodoros erraticus, Morocco)	Hovius	Elbir et al., 2014 (kindly provided by Sven Bergstrom)
Borrelia kurtenbachii	25015T	Tick	Rudenko	Margos et al., 2010
Borrelia mayonii	MN14-1420	Clinical isolate (blood, USA)	Hovius	Kingry et al., 2016 (kindly provided by Jeanine Petersen, CDC)
Borrelia miyamotoi	LB2001	I. scapularis tick isolate inoculated in SCID mice	Fikrig	Hue et al., 2013
Borrelia miyamotoi	Izh-4	Clinical isolate (blood, Russia)	Hovius	Kuleshov et al., 2018 and 2020
Borrelia miyamotoi	Izh-5	Clinical isolate (blood, Russia)	Hovius	Kuleshov et al., 2018
Borrelia miyamotoi	Izh-14	Clinical isolate (blood, Russia)	Hovius	Kuleshov et al., 2018
Borrelia miyamotoi	Izh-16	Clinical isolate (blood, Russia)	Hovius	Kuleshov et al., 2018
Borrelia miyamotoi	Yek-1	Clinical isolate (blood, Russia)	Hovius	Kuleshov et al., 2018
Borrelia miyamotoi	Yek-6	Clinical isolate (blood, Russia)	Hovius	Kuleshov et al., 2018
Borrelia miyamotoi	Yek-17	Clinical isolate (blood, Russia)	Hovius	JW Hovius and AE Platonov (unpublished data)
Borrelia miyamotoi	Yek-18	Clinical isolate (blood, Russia)	Hovius	JW Hovius and AE Platonov (unpublished data)
Borrelia miyamotoi	Yek-19	Clinical isolate (blood, Russia)	Hovius	JW Hovius and AE Platonov (unpublished data)
Borrelia miyamotoi	Yek-21	Clinical isolate (blood, Russia)	Hovius	JW Hovius and AE Platonov (unpublished data)
Borrelia miyamotoi	Yek-76	Clinical isolate (blood, Russia)	Hovius	JW Hovius and AE Platonov (unpublished data)
Borrelia persica	No14	Tick isolate (Ornithodoros papillipes, Uzbekistan)	Hovius	Elbir et al., 2014 (kindly provided by Sven Bergstrom)
Borrelia valaisiana	VS116	Tick isolate (I. ricinus, Switzerland)	Hovius	Wang et al., 1997

## Sheet: Non Borrelia isolates
Strain	Source	Commercial source / Reference	Gram-
Achromobacter xylosoxidans Strain C54	Human	BEI Resources HM-235	Negative
Acinetobacter radioresistens Strain SK82	Human	BEI Resources HM-107	Negative
Allobaculum sp. TAR2	Human	(none)	Positive
Anaerostipes sp. AB29	Human	(none)	Positive
Arthrobacter albus Strain DNF00011	Human	BEI Resources HM-1152	Positive
Bacillus subtilis	unknown	BEI Resources NR-607	Positive
Bacteroides eggerthii AB10	Human	(none)	Negative
Bacteroides sp. AB6	Human	(none)	Negative
Bacteroides sp. AB7	Human	(none)	Negative
Bacteroides sp. AB8	Human	(none)	Negative
Bacteroides sp. AB9	Human	(none)	Negative
Bacteroides uniformis AB12	Human	(none)	Negative
Bifidobacterium sp. AB1	Human	(none)	Positive
Bifidobacterium sp. AB2	Human	(none)	Positive
Blautia sp. AB30	Human	(none)	Positive
Blautia sp. AB31	Human	(none)	Positive
Blautia sp. AB32	Human	(none)	Positive
Capnocytophaga sp. Oral Taxon 336 Strain F0502	Human	BEI Resources HM-840	Negative
Citrobacter freundii Strain 4_7_47CFAA	Human	BEI Resources HM-299	Negative
Citrobacter freundii Strain GED7749C	Human	BEI Resources HM-1280	Negative
Citrobacter sp. Strain 30_2	Human	BEI Resources HM-34	Negative
Collinsella aerofaciens AB3	Human	(none)	Positive
Coprococcus sp. AB34	Human	(none)	Positive
Corynebacterium amycolatum Strain SK46	Human	BEI Resources HM-109	Positive
Corynebacterium sp. Strain CMW7794	Human	BEI Resources HM-1295	Positive
Corynebacterium sp. Strain HFH0082	Human	BEI Resources HM-784	Positive
Dorea formicigenerans AB36	Human	(none)	Positive
Dorea sp. AB35	Human	(none)	Positive
Enterococcus faecalis Strain HH22	Human	BEI Resources HM-200	Positive
Enterococcus faecalis Strain S613	Human	BEI Resources HM-334	Positive
Enterococcus faecalis Strain TUSoD Ef11	Human	BEI Resources HM-51	Positive
Enterococcus faecalis Strain TX2137	Human	BEI Resources HM-432	Positive
Enterococcus faecium Strain E417	Human	BEI Resources HM-965	Positive
Enterococcus faecium Strain ERV102	Human	BEI Resources HM-968	Positive
Enterococcus faecium Strain ERV165	Human	BEI Resources HM-970	Positive
Enterococcus faecium Strain ERV99	Human	BEI Resources HM-975	Positive
Enterococcus faecium Strain TX0133a04	Human	BEI Resources HM-463	Positive
Enterococcus faecium Strain TX1330	Human	BEI Resources HM-204	Positive
Enterococcus gallinarum F	Mouse	(none)	Positive
Enterococcus gallinarum L	Mouse	(none)	Positive
Escherichia coli Strain 83972	Human	BEI Resources HM-50	Negative
Escherichia coli Strain MS 110-3	Human	BEI Resources HM-343	Negative
Escherichia coli Strain MS 115-1	Human	BEI Resources HM-344	Negative
Escherichia coli Strain MS 119-7	Human	BEI Resources HM-339	Negative
Escherichia coli Strain MS 124-1	Human	BEI Resources HM-340	Negative
Escherichia coli Strain MS 145-7	Human	BEI Resources HM-341	Negative
Escherichia coli Strain MS 16-3	Human	BEI Resources HM-345	Negative
Escherichia coli Strain MS 196-1	Human	BEI Resources HM-365	Negative
Escherichia coli Strain MS 198-1	Human	BEI Resources HM-366	Negative
Escherichia coli Strain MS 200-1	Human	BEI Resources HM-356	Negative
Escherichia coli Strain MS 21-1	Human	BEI Resources HM-346	Negative
Escherichia coli Strain MS 57-2	Human	BEI Resources HM-342	Negative
Escherichia coli Strain MS 69-1	Human	BEI Resources HM-347	Negative
Escherichia coli Strain MS 85-1	Human	BEI Resources HM-337	Negative
Escherichia sp. Strain 3_2_53FAA	Human	BEI Resources HM-38	Negative
f. Barnesiellaceae AB4	Human	(none)	Negative
f. Erysipelotrichaceae 50	Human	(none)	Positive
f. Lachnospiraceae AB19	Human	(none)	Positive
f. Lachnospiraceae AB23	Human	(none)	Positive
f. Lachnospiraceae AB25	Human	(none)	Positive
f. Lachnospiraceae AB26	Human	(none)	Positive
f. Peptostreptococcaceae AB 39	Human	(none)	Positive
Finegoldia magna Strain SY01	Human	BEI Resources HM-293	Positive
Fusobacterium nucleatum subsp. animalis Strain D11	Human	BEI Resources HM-75	Negative
Fusobacterium periodonticum Strain 1_A_54/D10	Human	BEI Resources HM-41	Negative
Fusobacterium sp. 5	Human	(none)	Negative
Fusobacterium sp. Oral Taxon 370 Strain F0437	Human	BEI Resources HM-556	Negative
Fusobacterium sp. Strain CM22	Human	BEI Resources HM-874	Negative
Fusobacterium ulcerans Strain AC2_8_11 AN FAA D5 7	Human	BEI Resources HM-1194	Negative
Klebsiella oxytoca Strain MIT 09-7231	Mouse	BEI Resources HM-622	Negative
Klebsiella oxytoca Strain MIT 10-5242	Human	BEI Resources HM-623	Negative
Klebsiella oxytoca Strain MIT 10-5243	Human	BEI Resources HM-624	Negative
Klebsiella oxytoca Strain MIT 10-5244	Human	BEI Resources HM-625	Negative
Klebsiella oxytoca Strain MIT 10-5245	Human	BEI Resources HM-626	Negative
Klebsiella oxytoca Strain MIT 10-5246	Human	BEI Resources HM-627	Negative
Klebsiella oxytoca Strain MIT 10-5248	Human	BEI Resources HM-628	Negative
Klebsiella oxytoca Strain MIT 10-5249	Human	BEI Resources HM-629	Negative
Klebsiella oxytoca Strain MIT 10-5250	Human	BEI Resources HM-630	Negative
Klebsiella pneumoniae subsp. pneumoniae Strain WGLW1	Human	BEI Resources HM-750	Negative
Klebsiella pneumoniae subsp. pneumoniae Strain WGLW2	Human	BEI Resources HM-751	Negative
Klebsiella pneumoniae subsp. pneumoniae Strain WGLW3	Human	BEI Resources HM-748	Negative
Klebsiella pneumoniae subsp. pneumoniae Strain WGLW5	Human	BEI Resources HM-749	Negative
Klebsiella sp. Strain 1_1_55	Human	BEI Resources HM-44	Negative
Klebsiella sp. Strain 4_1_44FAA	Human	BEI Resources HM-223	Negative
Klebsiella sp. Strain MS 92-3	Human	BEI Resources HM-354	Negative
Klebsiella sp. Strain OBRC7	Human	BEI Resources HM-767	Negative
Lachnospiraceae sp. Strain DNF00160	Human	BEI Resources HM-1080	Positive
Lactobacillus crispatus Strain EX849587VC01	Human	BEI Resources HM-370	Positive
Lactobacillus crispatus Strain JV-V01	Human	BEI Resources HM-103	Positive
Lactobacillus crispatus Strain MV-3A-US	Human	BEI Resources HM-636	Positive
Lactobacillus gasseri Strain 224-1	Human	BEI Resources HM-647	Positive
Lactobacillus gasseri Strain EX33690VC16	Human	BEI Resources HM-410	Positive
Lactobacillus jensenii Strain 208-1	Human	BEI Resources HM-646	Positive
Lactobacillus jensenii Strain 269-3	Human	BEI Resources HM-645	Positive
Lactobacillus jensenii Strain EX849587VC03	Human	BEI Resources HM-372	Positive
Lactobacillus jensenii Strain EX849587VC06	Human	BEI Resources HM-374	Positive
Lactobacillus reuteri Strain CF48-3A	Human	BEI Resources HM-102	Positive
Lactobacillus rhamnosus Strain LMS2-1	Human	BEI Resources HM-106	Positive
Micrococcus luteus Strain SK58	Human	BEI Resources HM-114	Positive
Neisseria mucosa	Human	BEI Resources HM-242	Negative
Odoribacter sp. AB5	Human	(none)	Negative
Paenisporosarcina sp. Strain HGH0030	Human	BEI Resources HM-788	Positive
Parabacteroides distasonis AB14	Human	(none)	Negative
Parabacteroides sp. AB13	Human	(none)	Negative
Plesiomonas sp. Strain HPP0020	Human	BEI Resources HM-791	Negative
Prevotella histicola Strain F0411	Human	BEI Resources HM-471	Negative
Prevotella melaninogenica Strain D18	Human	BEI Resources HM-80	Negative
Prevotella nigrescens Strain F0103	Human	BEI Resources HM-271	Negative
Prevotella oralis Strain HGA0225	Human	BEI Resources HM-849	Negative
Propionibacterium sp.	Human	BEI Resources HM-184	Positive
Proteus mirabilis Strain WGLW4	Human	BEI Resources HM-752	Negative
Proteus mirabilis Strain WGLW6	Mouse	BEI Resources HM-753	Negative
Pseudomonas sp. Strain 2_1_26	Human	BEI Resources HM-214	Negative
Pseudomonas sp. Strain HPB0071	Human	BEI Resources HM-860	Negative
Rothia aeria Oral Taxon 188 Strain F0474	Human	BEI Resources HM-818	Positive
Rothia dentocariosa Strain M567	Human	BEI Resources HM-245	Positive
Rothia mucilaginosa Strain CC87LB	Human	BEI Resources HM-1055	Positive
Ruminococcus gnavus 109	Human	(none)	Positive
Ruminococcus gnavus 151	Human	(none)	Positive
Ruminococcus gnavus 74	Human	(none)	Positive
Ruminococcus gnavus AB28	Human	(none)	Positive
Ruminococcus sp. AB27	Human	(none)	Positive
Shigella sp. Strain D9	Human	BEI Resources HM-87	Negative
Shuttleworthia sp. Strain MSX8B	Human	BEI Resources HM-882	Positive
Sporosarcina sp. Strain 2681	Human	BEI Resources HM-331	Positive
Staphylococcus aureus	Human	ATCC 12600	Positive
Staphylococcus aureus Strain CM05	Human	BEI Resources HM-991	Positive
Staphylococcus aureus Strain MN8	Human	BEI Resources HM-162	Positive
Staphylococcus aureus Strain TCH70	Human	BEI Resources HM-139	Positive
Staphylococcus capitis A10	Human	(none)	Positive
Staphylococcus capitis A5	Human	(none)	Positive
Staphylococcus capitis A7	Human	(none)	Positive
Staphylococcus capitis B1	Human	(none)	Positive
Staphylococcus capitis B10	Human	(none)	Positive
Staphylococcus capitis B12	Human	(none)	Positive
Staphylococcus capitis B8	Human	(none)	Positive
Staphylococcus capitis C11	Human	(none)	Positive
Staphylococcus capitis C12	Human	(none)	Positive
Staphylococcus capitis C4	Human	(none)	Positive
Staphylococcus capitis C8	Human	(none)	Positive
Staphylococcus capitis D5	Human	(none)	Positive
Staphylococcus capitis E11	Human	(none)	Positive
Staphylococcus capitis E12	Human	(none)	Positive
Staphylococcus capitis E7	Human	(none)	Positive
Staphylococcus capitis F3	Human	(none)	Positive
Staphylococcus capitis G12	Human	(none)	Positive
Staphylococcus capitis G4	Human	(none)	Positive
Staphylococcus capitis Strain SK14	Human	BEI Resources HM-117	Positive
Staphylococcus caprae B7	Human	(none)	Positive
Staphylococcus caprae C1	Human	(none)	Positive
Staphylococcus caprae C3	Human	(none)	Positive
Staphylococcus caprae C6	Human	(none)	Positive
Staphylococcus caprae C7	Human	(none)	Positive
Staphylococcus caprae G5	Human	(none)	Positive
Staphylococcus caprae G8	Human	(none)	Positive
Staphylococcus caprae Strain C87	Human	BEI Resources HM-246	Positive
Staphylococcus epidermidis A10	Human	(none)	Positive
Staphylococcus epidermidis A11	Human	(none)	Positive
Staphylococcus epidermidis A12	Human	(none)	Positive
Staphylococcus epidermidis A2	Human	(none)	Positive
Staphylococcus epidermidis A3	Human	(none)	Positive
Staphylococcus epidermidis A4	Human	(none)	Positive
Staphylococcus epidermidis A5	Human	(none)	Positive
Staphylococcus epidermidis A6	Human	(none)	Positive
Staphylococcus epidermidis A7	Human	(none)	Positive
Staphylococcus epidermidis A8	Human	(none)	Positive
Staphylococcus epidermidis A9	Human	(none)	Positive
Staphylococcus epidermidis B10	Human	(none)	Positive
Staphylococcus epidermidis B11	Human	(none)	Positive
Staphylococcus epidermidis B12	Human	(none)	Positive
Staphylococcus epidermidis B2	Human	(none)	Positive
Staphylococcus epidermidis B3	Human	(none)	Positive
Staphylococcus epidermidis B4	Human	(none)	Positive
Staphylococcus epidermidis B5	Human	(none)	Positive
Staphylococcus epidermidis B6	Human	(none)	Positive
Staphylococcus epidermidis B7	Human	(none)	Positive
Staphylococcus epidermidis B8	Human	(none)	Positive
Staphylococcus epidermidis B9	Human	(none)	Positive
Staphylococcus epidermidis C10	Human	(none)	Positive
Staphylococcus epidermidis C11	Human	(none)	Positive
Staphylococcus epidermidis C12	Human	(none)	Positive
Staphylococcus epidermidis C2	Human	(none)	Positive
Staphylococcus epidermidis C3	Human	(none)	Positive
Staphylococcus epidermidis C4	Human	(none)	Positive
Staphylococcus epidermidis C5	Human	(none)	Positive
Staphylococcus epidermidis C6	Human	(none)	Positive
Staphylococcus epidermidis C7	Human	(none)	Positive
Staphylococcus epidermidis C8	Human	(none)	Positive
Staphylococcus epidermidis C9	Human	(none)	Positive
Staphylococcus epidermidis D10	Human	(none)	Positive
Staphylococcus epidermidis D11	Human	(none)	Positive
Staphylococcus epidermidis D12	Human	(none)	Positive
Staphylococcus epidermidis D2	Human	(none)	Positive
Staphylococcus epidermidis D3	Human	(none)	Positive
Staphylococcus epidermidis D4	Human	(none)	Positive
Staphylococcus epidermidis D5	Human	(none)	Positive
Staphylococcus epidermidis D6	Human	(none)	Positive
Staphylococcus epidermidis D7	Human	(none)	Positive
Staphylococcus epidermidis D8	Human	(none)	Positive
Staphylococcus epidermidis D9	Human	(none)	Positive
Staphylococcus epidermidis E10	Human	(none)	Positive
Staphylococcus epidermidis E11	Human	(none)	Positive
Staphylococcus epidermidis E12	Human	(none)	Positive
Staphylococcus epidermidis E2	Human	(none)	Positive
Staphylococcus epidermidis E3	Human	(none)	Positive
Staphylococcus epidermidis E4	Human	(none)	Positive
Staphylococcus epidermidis E5	Human	(none)	Positive
Staphylococcus epidermidis E6	Human	(none)	Positive
Staphylococcus epidermidis E7	Human	(none)	Positive
Staphylococcus epidermidis E8	Human	(none)	Positive
Staphylococcus epidermidis E9	Human	(none)	Positive
Staphylococcus epidermidis F10	Human	(none)	Positive
Staphylococcus epidermidis F11	Human	(none)	Positive
Staphylococcus epidermidis F12	Human	(none)	Positive
Staphylococcus epidermidis F2	Human	(none)	Positive
Staphylococcus epidermidis F3	Human	(none)	Positive
Staphylococcus epidermidis F4	Human	(none)	Positive
Staphylococcus epidermidis F5	Human	(none)	Positive
Staphylococcus epidermidis F6	Human	(none)	Positive
Staphylococcus epidermidis F7	Human	(none)	Positive
Staphylococcus epidermidis F8	Human	(none)	Positive
Staphylococcus epidermidis F9	Human	(none)	Positive
Staphylococcus epidermidis G10	Human	(none)	Positive
Staphylococcus epidermidis G11	Human	(none)	Positive
Staphylococcus epidermidis G12	Human	(none)	Positive
Staphylococcus epidermidis G2	Human	(none)	Positive
Staphylococcus epidermidis G3	Human	(none)	Positive
Staphylococcus epidermidis G4	Human	(none)	Positive
Staphylococcus epidermidis G5	Human	(none)	Positive
Staphylococcus epidermidis G6	Human	(none)	Positive
Staphylococcus epidermidis G7	Human	(none)	Positive
Staphylococcus epidermidis G8	Human	(none)	Positive
Staphylococcus epidermidis G9	Human	(none)	Positive
Staphylococcus epidermidis H10	Human	(none)	Positive
Staphylococcus epidermidis H11	Human	(none)	Positive
Staphylococcus epidermidis H12	Human	(none)	Positive
Staphylococcus epidermidis H2	Human	(none)	Positive
Staphylococcus epidermidis H3	Human	(none)	Positive
Staphylococcus epidermidis H4	Human	(none)	Positive
Staphylococcus epidermidis H5	Human	(none)	Positive
Staphylococcus epidermidis H6	Human	(none)	Positive
Staphylococcus epidermidis H7	Human	(none)	Positive
Staphylococcus epidermidis H8	Human	(none)	Positive
Staphylococcus epidermidis H9	Human	(none)	Positive
Staphylococcus epidermidis Strain BCM0060	Human	BEI Resources HM-140	Positive
Staphylococcus epidermidis Strain E13A	Human	BEI Resources HM-799	Positive
Staphylococcus epidermidis Strain M23864:W2	Human	BEI Resources HM-144	Positive
Staphylococcus epidermidis Strain NIH04008	Human	BEI Resources HM-917	Positive
Staphylococcus epidermidis Strain NIH05001	Human	BEI Resources HM-918	Positive
Staphylococcus epidermidis Strain NIHLM001	Human	BEI Resources HM-896	Positive
Staphylococcus epidermidis Strain NIHLM003	Human	BEI Resources HM-897	Positive
Staphylococcus epidermidis Strain NIHLM008	Human	BEI Resources HM-900	Positive
Staphylococcus epidermidis Strain NIHLM015	Human	BEI Resources HM-901	Positive
Staphylococcus epidermidis Strain NIHLM018	Human	BEI Resources HM-902	Positive
Staphylococcus epidermidis Strain NIHLM020	Human	BEI Resources HM-904	Positive
Staphylococcus epidermidis Strain NIHLM023	Human	BEI Resources HM-906	Positive
Staphylococcus epidermidis Strain NIHLM031	Human	BEI Resources HM-903	Positive
Staphylococcus epidermidis Strain NIHLM040	Human	BEI Resources HM-912	Positive
Staphylococcus epidermidis Strain NIHLM067	Human	BEI Resources HM-898	Positive
Staphylococcus epidermidis Strain NIHLM070	Human	BEI Resources HM-899	Positive
Staphylococcus epidermidis Strain W23144	Human	BEI Resources HM-142	Positive
Staphylococcus gallinarum E9	Human	(none)	Positive
Staphylococcus haemolytics Strain DNF00585	Human	BEI Resources HM-1164	Positive
Staphylococcus haemolyticus B5	Human	(none)	Positive
Staphylococcus haemolyticus B6	Human	(none)	Positive
Staphylococcus haemolyticus F9	Human	(none)	Positive
Staphylococcus haemolyticus G2	Human	(none)	Positive
Staphylococcus haemolyticus G9	Human	(none)	Positive
Staphylococcus hominis A1	Human	(none)	Positive
Staphylococcus hominis A12	Human	(none)	Positive
Staphylococcus hominis A4	Human	(none)	Positive
Staphylococcus hominis A9	Human	(none)	Positive
Staphylococcus hominis B11	Human	(none)	Positive
Staphylococcus hominis B3	Human	(none)	Positive
Staphylococcus hominis B4	Human	(none)	Positive
Staphylococcus hominis C10	Human	(none)	Positive
Staphylococcus hominis D2	Human	(none)	Positive
Staphylococcus hominis D7	Human	(none)	Positive
Staphylococcus hominis D8	Human	(none)	Positive
Staphylococcus hominis F5	Human	(none)	Positive
Staphylococcus hominis G6	Human	(none)	Positive
Staphylococcus hominis Strain C80	Human	BEI Resources HM-247	Positive
Staphylococcus hominis Strain SK119	Human	BEI Resources HM-119	Positive
Staphylococcus intermedius F7	Human	(none)	Positive
Staphylococcus lugdundensis F8	Human	(none)	Positive
Staphylococcus lugdunensis A6	Human	(none)	Positive
Staphylococcus lugdunensis E3	Human	(none)	Positive
Staphylococcus lugdunensis F4	Human	(none)	Positive
Staphylococcus lugdunensis Strain M23590	Human	BEI Resources HM-141	Positive
Staphylococcus pasteuri C9	Human	(none)	Positive
Staphylococcus pasteuri E1	Human	(none)	Positive
Staphylococcus pasteuri E5	Human	(none)	Positive
Staphylococcus pasteuri F11	Human	(none)	Positive
Staphylococcus pasteuri F12	Human	(none)	Positive
Staphylococcus pasteuri G3	Human	(none)	Positive
Staphylococcus pasteuri G7	Human	(none)	Positive
Staphylococcus pettenkoferi G10	Human	(none)	Positive
Staphylococcus saprophyticus B2	Human	(none)	Positive
Staphylococcus saprophyticus D1	Human	(none)	Positive
Staphylococcus saprophyticus D10	Human	(none)	Positive
Staphylococcus saprophyticus D6	Human	(none)	Positive
Staphylococcus saprophyticus E2	Human	(none)	Positive
Staphylococcus saprophyticus E8	Human	(none)	Positive
Staphylococcus saprophyticus F6	Human	(none)	Positive
Staphylococcus saprophyticus G1	Human	(none)	Positive
Staphylococcus simulans F10	Human	(none)	Positive
Staphylococcus succinus D11	Human	(none)	Positive
Staphylococcus warneri A11	Human	(none)	Positive
Staphylococcus warneri A2	Human	(none)	Positive
Staphylococcus warneri A3	Human	(none)	Positive
Staphylococcus warneri A8	Human	(none)	Positive
Staphylococcus warneri B9	Human	(none)	Positive
Staphylococcus warneri C2	Human	(none)	Positive
Staphylococcus warneri C5	Human	(none)	Positive
Staphylococcus warneri D12	Human	(none)	Positive
Staphylococcus warneri D3	Human	(none)	Positive
Staphylococcus warneri D4	Human	(none)	Positive
Staphylococcus warneri D9	Human	(none)	Positive
Staphylococcus warneri E10	Human	(none)	Positive
Staphylococcus warneri E4	Human	(none)	Positive
Staphylococcus warneri E6	Human	(none)	Positive
Staphylococcus warneri F1	Human	(none)	Positive
Staphylococcus warneri Strain SK66	Human	BEI Resources HM-120	Positive
Staphylococcus xylosus F2	Human	(none)	Positive
Streptococcus anginosus Strain F0211	Human	BEI Resources HM-282	Positive
Streptococcus downei Oral Taxon 594 Strain F0415	Human	BEI Resources HM-475	Positive
Streptococcus gallolyticus subsp. gallolyticus Strain TX20005	Human	BEI Resources HM-272	Positive
Streptococcus intermedius Strain F0413	Human	BEI Resources HM-368	Positive
Streptococcus mitis Strain F0392	Human	BEI Resources HM-262	Positive
Streptococcus parasanguinis Strain F0449	Human	BEI Resources HM-808	Positive
Streptococcus salivarius Strain SK126	Human	BEI Resources HM-121	Positive
Streptococcus sanguinis Strain VMC66	Human	BEI Resources HM-275	Positive
Streptococcus sobrinus Strain W1703	Human	BEI Resources HM-1063	Positive
Streptococcus sp. Strain ACC21	Human	BEI Resources HM-884	Positive
Streptococcus sp. Strain ACS2	Human	BEI Resources HM-891	Positive
Streptococcus sp. Strain AS20	Human	BEI Resources HM-888	Positive
Streptococcus sp. Strain CM6	Human	BEI Resources HM-890	Positive
Streptococcus sp. Strain OBRC6	Human	BEI Resources HM-886	Positive
Streptococcus sp. Strain SR1	Human	BEI Resources HM-892	Positive
Streptococcus sp. Strain SR4	Human	BEI Resources HM-893	Positive
Streptococcus vestibularis Strain F0396	Human	BEI Resources HM-561	Positive
unknown AB24	Human	(none)	unknown
unknown AB33	Human	(none)	unknown

## Sheet: References
References for S1 File [1-25]
1	Kuleshov KV, Koetsveld J, Goptar IA, Markelov ML, Kolyasnikova NM, Sarksyan DS, et al. Whole-Genome Sequencing of Six Borrelia miyamotoi Clinical Strains Isolated in Russia. Genome Announc. 2018;6(1)
2	Kuleshov KV, Margos G, Fingerle V, Koetsveld J, Goptar IA, Markelov ML, et al. Whole genome sequencing of Borrelia miyamotoi isolate Izh-4: reference for a complex bacterial genome. BMC Genomics. 2020;21(1):16
3	Caimano MJ, Eggers CH, Hazlett KR, Radolf JD. RpoS is not central to the general stress response in Borrelia burgdorferi but does control expression of one or more essential virulence determinants. Infect Immun. 2004;72(11):6433-45
4	Barthold SW, de Souza MS, Janotka JL, Smith AL, Persing DH. Chronic Lyme borreliosis in the laboratory mouse. Am J Pathol. 1993;143(3):959-71
5	Wang G, van Dam AP, Dankert J. Analysis of a VMP-like sequence (vls) locus in Borrelia garinii and Vls homologues among four Borrelia burgdorferi sensu lato species. FEMS Microbiol Lett. 2001;199(1):39-45
6	Schwarzer S, Overzier E, Hermanns W, Baneth G, Straubinger RK. Borrelia persica Infection in Immunocompetent Mice--A New Tool to Study the Infection Kinetics In Vivo. PLoS Negl Trop Dis. 2016;10(2):e0004404
7	Schwarzer S, Margos G, Overzier E, Fingerle V, Baneth G, Straubinger RK. Borrelia persica: In vitro cultivation and characterization via conventional PCR and multilocus sequence analysis of two strains isolated from a cat and ticks from Israel. Ticks Tick Borne Dis. 2015;6(6):751-7
8	Kuiper H, van Dam AP, Spanjaard L, de Jongh BM, Widjojokusumo A, Ramselaar TC, et al. Isolation of Borrelia burgdorferi from biopsy specimens taken from healthy-looking skin of patients with Lyme borreliosis. J Clin Microbiol. 1994;32(3):715-20
9	Coipan EC, Jahfari S, Fonville M, Oei GA, Spanjaard L, Takumi K, et al. Imbalanced presence of Borrelia burgdorferi s.l. multilocus sequence types in clinical manifestations of Lyme borreliosis. Infect Genet Evol. 2016;42:66-76
10	Canica MM, Nato F, du Merle L, Mazie JC, Baranton G, Postic D. Monoclonal antibodies for identification of Borrelia afzelii sp. nov. associated with late cutaneous manifestations of Lyme borreliosis. Scand J Infect Dis. 1993;25(4):441-8
11	Rudenko N, Golovchenko M, Lin T, Gao L, Grubhoffer L, Oliver JH, Jr. Delineation of a new species of the Borrelia burgdorferi Sensu Lato Complex, Borrelia americana sp. nov. J Clin Microbiol. 2009;47(12):3875-80
12	Rudenko N, Golovchenko M, Honig V, Mallatova N, Krbkova L, Mikulasek P, et al. Detection of Borrelia burgdorferi sensu stricto ospC alleles associated with human lyme borreliosis worldwide in non-human-biting tick Ixodes affinis and rodent hosts in Southeastern United States. Appl Environ Microbiol. 2013;79(5):1444-53
13	Rudenko N, Golovchenko M, Grubhoffer L, Oliver JH, Jr. Borrelia carolinensis sp. nov., a new (14th) member of the Borrelia burgdorferi Sensu Lato complex from the southeastern region of the United States. J Clin Microbiol. 2009;47(1):134-41
14	Baranton G, Postic D, Saint Girons I, Boerlin P, Piffaretti JC, Assous M, et al. Delineation of Borrelia burgdorferi sensu stricto, Borrelia garinii sp. nov., and group VS461 associated with Lyme borreliosis. Int J Syst Bacteriol. 1992;42(3):378-83
15	Margos G, Hojgaard A, Lane RS, Cornet M, Fingerle V, Rudenko N, et al. Multilocus sequence analysis of Borrelia bissettii strains from North America reveals a new Borrelia species, Borrelia kurtenbachii. Ticks Tick Borne Dis. 2010;1(4):151-8
16	Hue F, Ghalyanchi Langeroudi A, Barbour AG. Chromosome Sequence of Borrelia miyamotoi, an Uncultivable Tick-Borne Agent of Human Infection. Genome Announc. 2013;1(5)
17	Hovind-Hougen K. A morphological characterization of Borrelia anserina. Microbiology (Reading). 1995;141 ( Pt 1):79-83
18	van Dam AP, van Gool T, Wetsteyn JC, Dankert J. Tick-borne relapsing fever imported from West Africa: diagnosis by quantitative buffy coat analysis and in vitro culture of Borrelia crocidurae. J Clin Microbiol. 1999;37(6):2027-30
19	Lescot M, Audic S, Robert C, Nguyen TT, Blanc G, Cutler SJ, et al. The genome of Borrelia recurrentis, the agent of deadly louse-borne relapsing fever, is a degraded subset of tick-borne Borrelia duttonii. PLoS Genet. 2008;4(9):e1000185
20	Barbour AG. Chromosome and Plasmids of the Tick-Borne Relapsing Fever Agent Borrelia hermsii. Genome Announc. 2016;4(3)
21	Elbir H, Larsson P, Upreti M, Normark J, Bergstrom S. Genome Sequence of the Relapsing Fever Borreliosis Species Borrelia hispanica. Genome Announc. 2014;2(1)
22	Kingry LC, Batra D, Replogle A, Rowe LA, Pritt BS, Petersen JM. Whole Genome Sequence and Comparative Genomics of the Novel Lyme Borreliosis Causing Pathogen, Borrelia mayonii. PLoS One. 2016;11(12):e0168994
23	Fukunaga M, Takahashi Y, Tsuruta Y, Matsushita O, Ralph D, McClelland M, et al. Genetic and phenotypic analysis of Borrelia miyamotoi sp. nov., isolated from the ixodid tick Ixodes persulcatus, the vector for Lyme disease in Japan. Int J Syst Bacteriol. 1995;45(4):804-10
24	Kuleshov KV, Hoornstra D, Sprong H, Platonov AE, Hovius JW. Draft Whole-Genome Sequences of Two Western European Borrelia miyamotoi Isolates. Microbiol Resour Announc. 2019;8(50)
25	Wang G, van Dam AP, Le Fleche A, Postic D, Peter O, Baranton G, et al. Genetic and phenotypic analysis of Borrelia valaisiana sp. nov. (Borrelia genomic groups VS116 and M19). Int J Syst Bacteriol. 1997;47(4):926-32
