# Supplementary material for: A human secretome library screen reveals a role for Peptidoglycan Recognition Protein 1 in Lyme borreliosis
Source: PLoS Pathog. 2020 Nov 11;16(11):e1009030. doi: 10.1371/journal.ppat.1009030 (PMC7657531; doi:10.1371/journal.ppat.1009030)
Supplement: S2 File — (XLSX) [file ppat.1009030.s012.xlsx]

## Sheet: Fig 1B
	Protein	33° (average)	37°
A1BG	1	0.0324463	0.0625654
ABI3BP	2	0	0
ADAM11	3	-0.0221395	-0.163859
ADAM15	4	-0.042342	0.0542584
ADAM19	5	0.121003	0
ADAM2	6	-0.0177635	-0.0177635
ADAM20	7	0	0
ADAM21	8	0	0
ADAM23	9	0.000637881	-0.0120926
ADAM28	10	0	0
ADAM29	11	-0.345917	-0.345917
ADAM32	12	0	0
ADAM9	13	-0.0687465	-0.0687465
ADGRE3	14	0.0260676	-0.040284
ADGRE4P	15	-0.0193078	0.0325632
ADM	16	-0.137771	-0.137771
AGER	17	0.400975	0.244968
AGRN	18	0.0120217	-0.0030158
ALCAM	19	0	0
AMICA1	20	0	0
AMIGO1	21	0	0
AMIGO2	22	0	0
AMIGO3	23	0	0
ANGPT1	24	0	0
ANGPT2	25	0	0
ANGPT4	26	-0.0757749	0.183414
ANGPTL2	27	0	0
ANGPTL3	28	0	0
ANGPTL4	29	0.138747	0.138747
ANTXR1	30	0	0
ANTXR2	31	0	0
AREG	32	0	0
ASAM	33	0	0
ASGR1	34	0.00291096	0.110127
ASGR2	35	-0.023313	-0.023313
ASTN2	36	-0.062573	0.176071
ATRAID	37	-0.00159328	-0.0015933
AXL	38	-1.01998	-1.12525
AZGP1	39	-0.018053	0.0248622
B2M	40	0	0
BCAM	41	-0.228366	-0.228366
BCAN	42	0.0769981	0.160885
BGN	43	0	0
BMP1	44	0.0875324	0.196094
BMP10	45	0.0382789	0.0382789
BMP15	46	0.0339192	0.0172946
BMP2	47	0	0
BMP3	48	-0.0289235	0.0807904
BMP4	49	0.118731	0.118731
BMP5	50	-0.0369302	-0.042528
BMP8A	51	0.10579	0.10579
BMP8B	52	0	0
BMPR1A	53	0	0
BMPR1B	54	0.00490811	0
BMPR2	55	-0.0305323	-0.0305323
BSG	56	0.0431589	0.0247719
BSPH1	57	0	0.0284245
BTC	58	-0.752167	-0.75832
BTLA	59	0.021035	0.021035
BTN1A1	60	-0.0144964	-0.0144964
BTN2A1	61	0.042734	0
BTN2A2	62	0	0
BTN2A3P	63	-0.113286	-0.113286
BTN3A3	64	0.0298888	0.0256221
BTNL10	65	0	0
BTNL2	66	0	0
BTNL3	67	-0.0697643	-0.0697643
BTNL8	68	-0.0272005	-0.0272005
BTNL9	69	-0.068858	-0.068858
BY55	70	0.00855632	0.0116482
C10orf54	71	-0.00293387	-0.0029339
C10orf59	72	-0.0316525	-0.0316525
C17orf99	73	-0.0662154	-0.0484235
C19orf10	74	-0.193773	-0.193773
C1orf233	75	0	0
C1orf32	76	-0.0395145	-0.0395145
C1QL1	77	0.0407293	-0.0018351
C1QL2	78	-0.0398562	-0.0398562
C1QR1	79	-0.0257125	-0.0098754
C1QTNF4	80	0.199026	0
C1QTNF5	81	0	0.0440957
C1R	82	0	0
C1S	83	0	0
C3	84	-1.04735	-0.981426
C5	85	-0.0138246	-0.0138246
C6	86	-0.269116	-0.269116
C6orf25	87	-0.0260923	-0.0260923
C7	88	0	0
C8A	89	0	0
C8B	90	0.0326212	0
C9	91	0.0131613	0.0131613
CADM1	92	-0.0272192	-0.0272192
CADM2	93	0.102049	0.102049
CCBE1	94	-0.0397167	-0.0397167
CCL11	95	-2.28743	-1.65548
CCL15	96	-1.90245	-1.53831
CCL17	97	-1.61316	-1.68618
CCL19	98	0.0699416	0.0699416
CCL2	99	-0.0152929	-0.0152929
CCL20	100	0.169479	0.169479
CCL22	101	0.232115	0.165234
CCL23	102	-0.157155	-0.0431992
CCL24	103	0.320293	0.320293
CCL25	104	0.170373	0.170373
CCL27	105	0.0120198	-0.0704808
CCL28	106	-2.69562	-2.59037
CCL3	107	-0.0182968	-0.0182968
CCL4L1	108	0	0.00984658
CD14	109	-1.04767	-1.2283
CD151	110	-0.0100524	0.0549367
CD180	111	0	0
CD19	112	-0.0216183	-0.0216183
CD2	113	-0.0161954	-0.0161954
CD200	114	0	0
CD200R1	115	0.0742027	0
CD200R1L	116	0.00409819	-0.014975
CD207	117	-0.0248842	-0.0248842
CD209	118	0	0
CD226	119	-0.151928	-0.151928
CD244	120	0.0370839	0.0380672
CD274	121	-0.0156963	-0.0414876
CD276	122	0	0
CD28	123	0.0442392	0.0212844
CD300A	124	0.021338	0.021338
CD300C	125	0.162999	0.163641
CD300E	126	0	0.0837337
CD300LB	127	0.0085644	-0.0082583
CD300LD	128	0.411732	0.411732
CD300LF	129	0	0
CD300LG	130	-0.0135718	-0.0135718
CD302	131	-0.00711965	-0.0071196
CD320	132	-0.131018	-0.131018
CD33	133	0.0423386	0
CD34	134	-0.00983152	-0.0098315
CD36	135	0.000682506	0
CD37	136	0	0.108213
CD38	137	-0.0100284	0.170688
CD3D	138	-0.00460435	-0.0016469
CD3E	139	0.0418671	0.0641162
CD3G	140	-0.0200463	-0.0200463
CD4	141	-0.0715245	-0.0737384
CD40LG	142	0.195958	0.195958
CD44	143	0	0
CD47	144	0	0
CD48	145	-0.0233956	-0.080543
CD5	146	0.0122638	0.0122638
CD53	147	-0.0312018	-0.0312018
CD55	148	0	0
CD58	149	0.0318387	0.0318387
CD59	150	-0.0174817	-0.0174817
CD6	151	0.235627	0.0979601
CD63	152	0	0
CD69	153	0.0795735	0.153512
CD7	154	-0.611127	-0.611127
CD70	155	-0.103004	-0.13391
CD72	156	0	0.143646
CD74	157	0.0582684	-0.0300524
CD79B	158	-0.157014	-0.157014
CD80	159	0	0.0265405
CD81	160	-0.00627983	-0.0062798
CD82	161	-0.0655619	-0.0655619
CD83	162	0	0
CD84	163	0	0.0143576
CD8B2	164	-0.0231405	-0.0324242
CD9	165	-0.0103067	-0.0103067
CD96	166	0	0
CD99	167	-0.0259106	-0.0027514
CDH1	168	0	0
CDH10	169	0.158491	0
CDH13	170	0	0
CDH15	171	-0.0224864	-0.0224864
CDH17	172	0.136344	0
CDH18	173	0	0
CDH19	174	0	0
CDH2	175	-0.0324761	0.0296494
CDH20	176	-0.151745	-0.151745
CDH22	177	0.0915799	0.0915799
CDH24	178	0	0
CDH3	179	0	0
CDH5	180	0	0
CDH8	181	-0.0457111	-0.0457111
CDH9	182	0.128528	0
CDT6	183	0	0
CEACAM1	184	-0.0491583	-0.0491583
CEACAM16	185	0	0
CEACAM18	186	0	0.0499724
CEACAM19	187	0	0
CEACAM20	188	0.0515391	0.0515391
CEACAM21	189	0	0
CEACAM4	190	-0.0114416	0.0442723
CEACAM5	191	0	0
CEACAM6	192	-0.0604631	-0.0604631
CEACAM7	193	0.0161083	-0.0188209
CEACAM8	194	-0.0268008	-0.0268008
CFC1	195	-0.0764809	-0.0764809
CFC1B	196	-0.432965	-0.432965
CFHR4	197	0	0
CFI	198	0	0
CHAD	199	0.00617596	0.00617596
CHL1	200	0	0
CHODL	201	0.0612211	0
CILP	202	0	0
CILP2	203	0.0712109	0.0495083
CLEC10A	204	0.115811	0.0695302
CLEC12A	205	0	0
CLEC12B	206	0.110437	0.208553
CLEC14A	207	-0.0516167	-0.0813214
CLEC17A	208	0.0364851	0.024755
CLEC19A	209	0	0
CLEC1A	210	-0.00779709	-0.0077971
CLEC1B	211	-0.0584163	-0.0633874
CLEC2B	212	0	0
CLEC2D	213	0	0
CLEC4A	214	0.0811335	0.0811335
CLEC4C	215	-0.0302131	0.0200322
CLEC4E	216	-0.00771412	-0.0077141
CLEC4G	217	-0.22637	-0.22637
CLEC4M	218	0.0247625	0
CLEC5A	219	0	0
CLEC6A	220	0	0
CLEC7A	221	0.0966217	0.0966217
CLEC9A	222	-0.0847385	-0.0847385
CNTFR	223	-0.169543	-0.169543
CNTN2	224	-0.0718284	-0.093428
CNTN5	225	0	0
CNTNAP4	226	0	0
COLEC10	227	0	0
COLEC11	228	-0.0610677	-0.0610677
COLEC12	229	0.111935	0.1416
COMP	230	0	0.120047
CPAMD8	231	0.00962665	0.00962666
CPN2	232	-0.0480038	-0.0480038
CRELD1	233	0	0
CRELD2	234	0.0784751	0.117835
CRLF1	235	-0.525911	-0.549691
CRLF2	236	-0.00908758	0.100518
CRTAC1	237	0.0215362	0.0215362
CRTAM	238	-0.107675	-0.107675
CSF2	239	-0.00281295	-0.0028129
CSF2RA	240	-0.00104693	0.0109973
CSF2RB	241	-0.0406808	-0.0406808
CSF3	242	-0.0793396	-0.210235
CSPG5	243	0.247511	0.0531761
CTLA4	244	0	0
CX3CL1	245	-0.480799	-0.227308
CXCL1	246	0.254165	0.290451
CXCL10	247	0.0672617	0.0672617
CXCL11	248	0.0847044	0.0847044
CXCL13	249	0	0.0308093
CXCL14	250	0	0
CXCL16	251	-0.0959729	-0.0959729
CXCL2	252	0.0747625	0.0747625
CXCL3	253	0.078225	0.078225
CXCL5	254	0.0913766	0.280068
CXCL6	255	0.0270184	0.00881607
DAG1	256	0.0258255	0.0352153
DAND5	257	0	0
DCN	258	0	0
DCST1	259	0	0
DCSTAMP	260	-0.0395833	-0.0395833
Delta	261	0	0
DGCR2	262	0	0
DKFZp686O24166	263	-0.0734559	-0.0734559
DLK1	264	-0.225919	-0.20803
DLK2	265	0.0119128	0.0215247
DLL1	266	0.136428	0.0524014
DLL3	267	0.148568	0.148568
DSC3	268	-0.0467059	-0.0467059
EBI3	269	0.0595706	0.031142
ECM2	270	0	0
EDA	271	0	0
EDA2R	272	0.0520766	-0.0042399
EDAR	273	-0.113222	-0.0974359
EDIL3	274	-0.0128537	-0.0128537
EFEMP1	275	0.0608358	0.0608358
EFEMP2	276	0.0433629	0.0433629
EFNA1	277	0.0507992	0.17235
EFNA2	278	0.128796	0.128797
EFNA3	279	-0.120964	-0.120964
EFNA5	280	0	0
EFNB1	281	0	0.0204756
EFNB2	282	0.00870495	0.00870495
EFNB3	283	-0.129965	-0.129965
EGFL3	284	0.0173805	0
EGFL6	285	-0.283805	-0.283805
EGFL7	286	0	0
EGFLAM	287	-0.0888943	-0.0888943
EGFR	288	0	0
ELFN1	289	0.154277	-0.0397945
ELFN2	290	0.0434245	0.0387342
ELSPBP1	291	0	0
EMB	292	-0.0363817	-0.0363817
EMCN	293	-0.0134625	-0.0134625
EMR1	294	0.00311615	0.00311615
ENTPD1	295	0	0
ENTPD3	296	-0.0416653	-0.0416653
EPGN	297	0.0436724	0.0900387
EPHA1	298	-0.0709415	-0.0796943
EPHA10	299	0.0181696	-0.0263951
EPHA2	300	-0.113114	-0.226422
EPHA7	301	0	0.0686521
EPHA8	302	0.0348534	0.0348534
EPHB2	303	0.00846293	0.00846293
EPHB6	304	0.0853217	0.0292573
EPO	305	0.155325	0.155325
EPOR	306	0	0
EPYC	307	-0.0385491	0.00407821
ERBB2	308	-0.0116077	-0.0116077
EREG	309	-0.0419662	-0.0419662
ERMAP	310	-0.0217144	-0.0217144
ESAM	311	-0.0143743	-0.0143743
F11R	312	-0.00756574	-0.0075657
F12	313	0	0
F3	314	0.0554239	0
F7	315	0.0137072	0.0137072
F9	316	0	0
FAM132B	317	-0.029223	-0.029223
FAM171A1	318	0.0301047	0.0301047
FAM187A	319	0.0287597	0.078015
FAM187B	320	-0.000766003	-0.000766
FAM20C	321	0.103089	0.0502066
FAT2	322	-0.0570022	-0.0749823
FBLN5	323	-0.0210441	-0.0907388
FBN2	324	0	0
FBN3	325	0.0441401	0
FCAMR	326	0.0311673	0.0311673
FCAR	327	0.0347252	0
FCER1A	328	0	0
FCER2	329	0.00678242	-0.0373762
FCGR1B	330	0.00972389	0.00972389
FCGR2A	331	-0.00496191	-0.0049619
FCGR2C	332	0.035884	0.0486181
FCGR3A	333	0.0110262	0.0135283
FCGRT	334	0.0955703	-0.0049484
FCMR	335	-0.00511531	-0.0051153
FCRL1	336	0.104997	0
FCRL2	337	-0.0115051	-0.0028793
FCRL3	338	0.233513	0.0601074
FCRL4	339	0	0
FCRL5	340	-0.304989	-0.304989
FCRL6	341	0	0
FCRLM1	342	0	0
FGF1	343	0.202158	0.202158
FGF10	344	0	0
FGF16	345	0	0.109372
FGF18	346	0.424156	0.361402
FGF19	347	0.0964111	0.105608
FGF20	348	0.128267	0.111361
FGF21	349	0	0
FGF23	350	0	0
FGF3	351	0	0
FGF5	352	0	0
FGF6	353	0	0
FGF7	354	-0.00517748	-0.0051775
FGF9	355	-0.00115241	-0.0011524
FGFBP3	356	-1.21747	-1.13453
FGFR1	357	0.0307053	0.0307053
FGFR3	358	-0.0394245	-0.146562
FGFRL1	359	-1.46606	-1.3062
FIGF	360	-0.00989107	-0.0261653
FLRT1	361	0.113507	0.113507
FLRT2	362	0	0
FLRT3	363	-0.139634	-0.139634
FLT3	364	0	0
FMOD	365	0	0
FNDC4	366	0.0395421	0.00018518
FNDC5	367	-0.0298383	-0.0549603
FNDC7	368	0	0
FSHR	369	0.138611	0
FSTL5	370	0	0
GDF10	371	-0.0135156	-0.0111583
GDF11	372	0.00751614	-0.0146305
GDF15	373	-0.0432812	-0.0580062
GDF2	374	0	0
GDF3	375	0	0
GDF5	376	-0.183593	-0.183593
GDF6	377	0.306103	0.153596
GDF8	378	0	0
GDF9	379	-0.0120828	-0.0184952
GDNF	380	0	0
GFRA1	381	-0.0416527	-0.0048014
GFRA2	382	0.0966707	0.0966707
GFRA3	383	0.0370856	0.0718511
GHR	384	0.00736373	0.00736373
GITR	385	-0.0216741	-0.0216741
GML	386	0	0
GP1BA	387	0	0
GP1BB	388	0.679233	0.807993
GP2	389	0.00862245	0
GP5	390	0.295376	-0.0486465
GP6	391	0	0
GP9	392	-0.012423	-0.012423
GPA33	393	0.184695	0.0205573
GPI	394	0.28729	0.11876
GPIHBP1	395	0.0388523	0.0388523
HABP2	396	-0.0777622	-0.0777622
HAMP	397	0	0
HAPLN1	398	0.0125116	0.0125116
HAPLN2	399	-0.376157	-0.390993
HAPLN3	400	0.0589028	0
HAPLN4	401	0.109567	0
HAVCR2	402	-0.164221	-0.164221
HBEGF	403	-0.950818	-0.946286
HEPACAM	404	-0.0559727	-0.0559727
HEPACAM2	405	0	0
HGFAC	406	0.201961	0.126617
HHLA2	407	-0.0351332	-0.0351332
HLA-DOB	408	0	0
HLA-DRB1	409	-0.187441	-0.187441
HLA-F	410	0.186781	0.490307
HMGB2	411	-0.13362	-0.13362
HYAL1	412	0.0355649	0.0203916
HYAL2	413	0	0
HYAL3	414	0.02344	0.00879977
ICAM1	415	-0.0661892	-0.0764784
ICAM2	416	0.0890573	0
ICAM3	417	-0.0429047	-0.0287152
ICOS	418	0.0543204	0.077754
ICOSLG	419	0.0789931	0
IFITM10	420	-0.0843019	-0.0843019
IFNA13	421	0.0475325	0.0475325
IFNA14	422	-0.032415	-0.032415
IFNA17	423	-0.168227	-0.121162
IFNA2	424	0.00310826	0.00310826
IFNA5	425	-0.0689964	-0.0739655
IFNA6	426	-0.0569141	-0.0569141
IFNA8	427	0	0.032186
IFNAR1	428	-0.0105365	-0.0105365
IFNAR2	429	-0.098433	-0.098433
IFNB1	430	0	0
IFNE	431	0.0941594	0.0941594
IFNG	432	-0.0460838	-0.0460838
IFNGR1	433	0.19047	0.19047
IFNGR2	434	0.000130438	0.00013044
IFNK	435	0.0880335	0
IFNL2	436	-0.977274	-0.856055
IFNW1	437	-0.376394	-0.350342
IGDCC3	438	-0.216689	-0.216689
IGF2	439	0	0
IGF2R	440	0	0
IGFALS	441	0.053484	0.053484
IGFBPL1	442	0.517084	0.415349
IGFL1	443	-0.0596276	-0.0596276
IGFL2	444	-0.00374896	-0.003749
IGFL3	445	-0.0202369	-0.0202369
IGIP	446	0.0643492	-0.0002721
IGLL1	447	0	0
IGLL5	448	-0.175332	-0.341809
IGLON5	449	0.0610269	0.00130963
IGSF1	450	0	0
IGSF10	451	-0.0386398	-0.0386398
IGSF11	452	-0.113993	-0.113993
IGSF21	453	-0.0298139	-0.0298139
IGSF4B	454	0.0183494	0
IGSF4C	455	-0.0745578	-0.0856636
IGSF5	456	0.0257642	0
IGSF6	457	0.0609224	0.0609224
IGSF8	458	-0.00755119	0.024275
IGSF9	459	-0.0754075	-0.0754075
IL10RA	460	0	0
IL10RB	461	-0.116763	-0.116763
IL11RA	462	-0.00491968	-0.009315
IL12A	463	0	0
IL12RB1	464	0	0
IL12RB2	465	0	0
IL13	466	0.028548	0.028548
IL13RA1	467	-0.248851	-0.30364
IL13RA2	468	-0.0420757	-0.0103687
IL15	469	0.00127535	0.00127535
IL15RA	470	-0.0951696	-0.0951696
IL16	471	0.151847	0.151847
IL17A	472	-0.0466515	0.0168703
IL17B	473	-0.148761	-0.148761
IL17BR	474	0.0367434	0
IL17C	475	-3.45565	-1.92025
IL17D	476	0.265185	0
IL17F	477	0.127033	0.292446
IL17RA	478	0.0169643	0.0169643
IL17RC	479	0.114781	0.585441
IL17RD	480	0.0407265	0.0407265
IL17RE	481	0.107108	0.107108
IL18BP	482	0.205512	0.205512
IL18RAP	483	0	0
IL19	484	0	0
IL1A	485	0	0
IL1B	486	0.00276262	0.00276262
IL1F10	487	-0.00613285	-0.0550437
IL1F5	488	0	0
IL1F6	489	0.0514012	0.0514012
IL1F7	490	-0.00515178	-0.0051518
IL1F9	491	-0.0559205	-0.0559205
IL1R1	492	0	0
IL1R2	493	0	0
IL1RAP	494	-0.132207	-0.132207
IL1RAPL1	495	0	0
IL1RAPL2	496	0	0
IL1RL1	497	0	0
IL1RL2	498	-0.0110997	-0.0110997
IL1RN	499	0	0
IL2	500	0	0
IL20	501	-0.0765616	-0.0225641
IL20RA	502	-0.023422	-0.023422
IL20RB	503	-0.0186568	-0.0186568
IL21	504	0.0167758	0.0167758
IL21R	505	0.0329579	0.00229549
IL22	506	0.121627	-0.0205006
IL22RA1	507	0.0451752	0
IL22RA2	508	0.0253828	0.052641
IL23A	509	0	0.989416
IL23R	510	0.0455075	0.0455075
IL25	511	0.133367	-0.0486924
IL27RA	512	0.0387731	0.104804
IL28B	513	-0.425357	-0.728529
IL28RA	514	0.199392	0
IL29	515	-1.39193	-1.92061
IL2RA	516	0.076968	0.076968
IL2RB	517	-0.0619295	-0.0618664
IL2RG	518	0	0.0284754
IL3	519	-0.075556	-0.075556
IL31	520	-0.00818282	-0.0081828
IL31RA	521	0	0
IL32	522	0.597363	0.218468
IL33	523	0	0
IL34	524	0.0795836	0.131578
IL36B	525	-0.02704	-0.0208961
IL3RA	526	0	0
IL4	527	-0.0492405	-0.0492405
IL4R	528	-0.0156042	-0.0156042
IL5	529	0.0434065	0.0434065
IL5RA	530	-0.013055	-0.013055
IL6	531	0.00187931	0.0365321
IL6R	532	-0.148218	-0.148218
IL6ST	533	0.0242979	0.0242978
IL7	534	0.0690248	0.0255082
IL7R	535	-0.381164	-0.381163
IL8	536	-0.0129441	-0.0129441
IL8RB	537	-0.0455102	-0.0455102
IL9	538	-0.0070058	-0.0145483
IL9R	539	0.00878852	0
ILDR1	540	-0.0562654	0.0552535
INFL4	541	0.0288443	-0.0251182
INS	542	-0.0239227	-0.0450953
INSL5	543	-0.107667	-0.107667
INSL6	544	-0.0254865	-0.0254865
ISLR	545	0.0397604	-0.0163645
ISLR2	546	0.0221911	0.012931
ITGA2	547	0	0
ITGA5	548	0.205554	0.205554
ITGA6	549	0	0
ITGA8	550	0.0108191	0
ITGAM	551	0.12018	0.0256008
ITGAX	552	-0.579574	-0.579574
ITGB1	553	0	0
ITGB2	554	-0.0332474	0.0429947
ITGB5	555	0	0
ITGB6	556	0	0
ITGB7	557	0.0276275	0.0276275
ITGB8	558	0	0.0676641
ITGBL1	559	0	0
IZUMO	560	0.122375	0
JAG1	561	0	0
JAG2	562	0.11204	0.158935
JAM3	563	-0.00295429	-0.0029543
JCHAIN	564	0	0
KAZALD1	565	0.342416	0.209101
KERA	566	-0.0332905	-0.0135883
KIR2DL4	567	0	0
KIR2DL5B	568	-0.0683834	-0.0773373
KIR2DS2	569	-0.0222683	-0.0099036
KIR2DS3	570	-0.214121	-0.214121
KIR2DS4	571	0.0775689	0.0363569
KIR2DS5	572	-0.105397	-0.0682631
KIR3DL2	573	0.407828	0.407828
KIR3DL3	574	0.0455438	0.0350147
KIR3DP1	575	0.00898455	0
KIR3DS1	576	0.0297619	0.10237
KIR3DX1	577	0.0641012	0
KIRREL	578	0.0738701	0
KIRREL2	579	0	0.0128477
KITLG	580	0.0862233	0.0862233
KLRB1	581	0	0
KLRC1	582	-0.024825	-0.024825
KLRC2	583	0.0204457	0.138401
KLRC3	584	0	0
KLRD1	585	0.0106776	0
KLRF1	586	0	0
KLRF2	587	0.0351807	0.0351807
KLRG1	588	0	0
KLRK1	589	0	0
KSP37	590	0.1006	0.1006
LAG3	591	0	0
LAIR1	592	-0.00313274	0.0155453
LAIR2	593	2.49647	3.0234
LAMA3	594	-0.0921823	-0.0308656
LAMC1	595	0.035577	0.0902405
LDLR	596	0	0
LGI1	597	0	0
LGI2	598	0	0
LGI3	599	0	0
LGI4	600	-0.0572661	-0.0572661
LGR5	601	0	0
LGR6	602	0.0611452	0.0769118
LGR8	603	0	0
LHCGR	604	0	0
LIF	605	-0.0342703	-0.0342703
LIFR	606	0	0
LILRA1	607	0.00416962	0
LILRA3	608	0.126344	0.0676669
LILRA4	609	-0.0500933	-0.0515617
LILRA5	610	0	0.138589
LILRB1	611	-0.0375424	-0.0011225
LILRB2	612	0.285432	0.229995
LILRB3	613	0.063367	0.0291489
LILRB4	614	0	0
LILRB6	615	0.0110112	-0.0501696
LINGO2	616	0	0
LINGO3	617	-0.0967737	-0.0967737
LINGO4	618	-0.0885318	-0.0885318
LOC348174	619	0	0
LOX	620	0.184566	0.184566
LRCH3	621	-0.0393073	-0.0393073
LRFN1	622	0.328987	0.366546
LRFN2	623	0	0
LRFN3	624	0	0
LRFN4	625	-0.582819	-0.582819
LRFN5	626	0	0
LRG1	627	0.0372051	0.0372051
LRIT2	628	0	0
LRIT3	629	0.0788029	-0.02714
LRP11	630	0	0
LRRC15	631	-0.070482	-0.070482
LRRC19	632	0	0
LRRC21	633	0.0235413	-0.0284895
LRRC24	634	-0.204886	-0.204886
LRRC25	635	0.0160725	0.0160725
LRRC26	636	0.0255053	0.0341189
LRRC32	637	0	0.337319
LRRC37B	638	0	0
LRRC38	639	-0.0247931	0.0340373
LRRC3B	640	0.0261815	0.0693737
LRRC3C	641	0	0
LRRC4	642	0.024118	-0.0082188
LRRC4C	643	0	0
LRRC52	644	0.0394033	-0.001752
LRRC55	645	-0.100474	-0.100474
LRRC8A	646	0	0
LRRC8B	647	-0.0278739	-0.0278739
LRRC8C	648	-0.13876	-0.13876
LRRC8D	649	0.12856	0.12856
LRRN1	650	0	0
LRRN4CL	651	0	0
LRRN5	652	0.0845119	0.0845118
LRRTM1	653	-0.140123	-0.053515
LRRTM2	654	1.51209	0
LRRTM4	655	-0.085725	-0.085725
LRTM1	656	0	0
LRTM2	657	0.0616676	0
LSAMP	658	-0.0495628	-0.0275811
LSR	659	0.158608	-0.0111116
LTA	660	0.0423178	0
LTBR	661	0.0975758	0.0660049
LTF	662	0	0
LUM	663	-0.141421	-0.16694
LY6D	664	-0.0160848	0.0294033
LY6E	665	0	0
LY6G5B	666	0	0
LY6G5C	667	-0.125513	-0.125513
LY6G6C	668	0.0286254	0.0589246
LY6G6D	669	-0.0779272	-0.0779272
LY6G6F	670	0	0
LY6H	671	0	0
LY6K	672	0.000673647	0.00067365
Ly6L	673	0	0
LY75	674	0.0590746	-0.0021158
LY9	675	0	0
LYNX1	676	0.139074	-0.0178716
LYPD1	677	-0.111111	-0.111111
LYPD2	678	0.0954848	0.0954848
LYPD3	679	-0.191859	-0.174227
LYPD4	680	0	0
LYPD5	681	0	0.0274797
LYPD6	682	0.113931	0.113931
LYPD6B	683	0.00867663	0.00867662
LYPD8	684	-0.0730617	-0.0730617
MADCAM1	685	0.23289	0.0345434
MAG	686	-0.0171119	-0.0171119
MASP1	687	0.0392546	0
MATN1	688	0	0
MATN2	689	0	0
MATN4	690	0.161041	0.161041
MBL2	691	0	0.063929
MCP	692	0.0380641	0.0376502
MDGA1	693	-0.168707	-0.243498
MDGA2	694	-0.0554933	-0.0554933
MEGF9	695	-0.0418845	-0.0418845
MEP1A	696	0	0
MFAP3	697	-0.00714221	-0.0071422
MFAP3L	698	0.0358147	-0.008658
MFI2	699	0	0
MICA	700	-0.341287	-0.329767
MICB	701	0.0591859	0.0591859
MIF	702	-0.0691095	-0.0691095
MILR1	703	0.0563327	0
MMP15	704	0	0
MMP17	705	0	0
MMP2	706	0	0
MMP24	707	0	0
MMP28	708	0.00563778	0.00432927
MMP9	709	0.0926082	-0.0047773
MMRN1	710	-0.117167	-0.117167
MOG	711	0	0
MPL	712	-0.204673	-0.263159
MPZL1	713	-0.0171791	-0.0171791
MPZL2	714	0.0625561	0.0266024
MPZL3	715	-0.0663833	0.013656
MR1	716	0.140942	0
MRC1	717	-0.00198924	-0.0019892
MSR1	718	0	0
MST1	719	-0.421976	-0.421976
MUC1	720	-0.0256788	-0.041066
MUC13	721	0.103137	0.13357
MUC21	722	0	0
MUC5AC	723	0.100912	0.0602213
MUSK	724	-0.120874	-0.0333594
MXRA8	725	-0.053775	-0.086986
NAGPA	726	0.207348	-0.0037809
NCAM1	727	0.204754	-0.0192416
NCR1	728	0	0
NCR2	729	-0.0134004	-0.0134004
NCR3	730	0	0
NEGR1	731	0.166371	0.166371
NELL1	732	0	0
NFAM1	733	-0.051908	-0.051908
NGFB	734	0.0246192	0.0246192
NGFR	735	0.152051	0.133528
NLGN4Y	736	0	0.0284981
NOPE	737	-1.09941	-1.70297
NOTCH2NL	738	0.0969331	0.0969331
NPHS1	739	0	0
NPNT	740	-0.0624619	-0.0624619
NPTN	741	0.0586774	-0.0402103
NRG1	742	-0.0265738	-0.0265738
NRG2	743	-0.0759297	-0.0676347
NRG4	744	0.0182808	0.045818
NRP1	745	0	0
NRP2	746	0.924634	0.924634
NRXN1	747	0	0
NT5E	748	0	0
NTF3	749	-0.0483568	-0.0483568
NTF5	750	0.0311996	0
NTM	751	-0.12945	-0.15751
NTN3	752	-0.00384147	-0.0038415
NTNG1	753	0.0759373	0.0759373
NTNG2	754	-0.100123	-0.100123
NTRK1	755	0.0244962	0.0244962
NTRK2	756	-0.102853	-0.102853
NTRK3	757	0.0119711	0
NXPE1	758	0	0
OGN	759	0	0
OIT3	760	-0.00922231	-0.0092223
OLR1	761	-0.00188385	0.0454304
OMD	762	-0.356859	-0.356859
OPCML	763	0.0652011	0.065201
OPTC	764	0	0
PAMR1	765	0	0
PAP	766	-0.00547021	-0.0095068
PAPLN	767	-0.0668181	-0.0668181
PATE1	768	-0.0329012	-0.0329012
PATE3	769	-0.0539659	-0.0539659
PATE4	770	-0.00796213	0.0250399
PCDH10	771	-0.276924	-0.276924
PCDH12	772	0.118704	0.118704
PCDH20	773	0	0
PCDH9	774	-0.0912609	-0.0912609
PCDHA9	775	0.072649	0
PCDHB1	776	0	0
PCDHB11	777	0.172852	0.121186
PCDHB15	778	-0.0631265	-0.0631265
PCDHB16	779	0	0
PCDHB3	780	0	0.0404741
PCDHB5	781	-0.0447968	-0.0447968
PCDHB6	782	0.00554047	0.00554047
PCDHB7	783	-0.0182207	-0.0182207
PCDHB9	784	0	0.0411232
PCDHGA4	785	-0.174567	-0.174567
PCDHGB3	786	0.171566	0.171566
PCDHGB6	787	0	0
PCSK1N	788	0	0
PCSK9	789	0.376585	0.376585
PDCD1	790	0.0384273	-0.0092908
PDCD1LG2	791	0	0
PDGFA	792	-0.0241603	-0.0649982
PDGFB	793	-0.558785	-0.544468
PDGFC	794	0.0935855	0.0935855
PDGFD	795	0.162974	0.0898204
PDGFRA	796	0	0
PDGFRB	797	-0.0071947	-0.0071947
PF4	798	-0.0752705	-0.170538
PGLYRP1	799	4.02971	4.34782
PIGR	800	-0.0752282	-0.0935088
PILRA	801	0.022445	0.022445
PILRB	802	0.279032	0.279032
PINLYP	803	-0.149926	-0.149926
PIP	804	0.00856057	0.00856057
PKDCC	805	0.104564	0.078175
PLAT	806	0.168103	0
PLAUR	807	-0.121483	-0.121483
PLXNA4	808	0	0
PODN	809	0	0
PODNL1	810	-0.189178	-0.189178
PPBP	811	0.200862	0.268721
PPT2	812	0.039013	-0.0903446
PRELP	813	0	0
PRG3	814	-0.0118038	0.0547511
PRLR	815	-0.365205	-0.38308
PROC	816	-0.077159	-0.077159
PROCR	817	-0.00746062	-0.0074606
PROS1	818	0	0
PROZ	819	0	0
PRTG	820	0	0
PRV1	821	0.104873	0
PSCA	822	0	0
PSG2	823	0.0575945	0.0277994
PSG4	824	0.00643758	0
PSG5	825	0.0268994	0.0268994
PSG6	826	-0.088672	0.0373963
PSG8	827	-0.0175707	-0.0175707
PSG9	828	0	0
PSPN	829	0.000321264	0.0107818
PTGS1	830	-0.0795142	-0.0795142
PTGS2	831	-0.248289	-0.248289
PTPNS1L2	832	-0.0144889	-0.0144889
PTPRC	833	0.0707222	0.0317585
PTPRJ	834	-0.08406	-0.08406
PTPRO	835	0	0
PTX3	836	0.165243	0.050793
PVR	837	0.173003	-0.0085781
PVRL1	838	-0.0207317	-0.0207317
PVRL2	839	0.029156	0.130471
PVRL3	840	0.128195	-0.035676
PVRL4	841	-0.188405	-0.174595
REG1A	842	-0.0441028	-0.0632975
REG1B	843	-0.0498515	-0.0498515
REG3G	844	0	0.028275
REG4	845	0.984685	2.114
ROR1	846	0.0105606	0
ROR2	847	0	0
ROS1	848	0.0295007	0.044197
RTN4RL1	849	-0.667471	-0.698121
RTN4RL2	850	0.218874	-0.0034419
RXFP1	851	0	0
SCARA3	852	0	0
SCARF2	853	-0.0154062	-0.0154062
SCN1B	854	0.0292629	-0.0093088
SCN2B	855	-0.0339058	-0.0394624
SCN3B	856	0.0187952	0.0187952
SCN4B	857	0.0444608	0.0444608
SCUBE1	858	0	0
SDC1	859	0	0
SDC2	860	-0.00193999	-0.00194
SDC4	861	0.0732799	0.0509699
SECTM1	862	-0.00538472	-0.0198447
SELE	863	0.0106865	0
SELL	864	0.0093578	0
SEMA3B	865	-0.0489982	-0.0489982
SEMA3C	866	0	0
SEMA3D	867	-0.13099	-0.13099
SEMA3E	868	0	0
SEMA4B	869	0.229795	0.0567976
SEMA4C	870	-0.0679527	-0.0679527
SEMA4D	871	0.117013	0.209559
SEMA4F	872	0.0838496	0.0474645
SEMA6C	873	-0.780539	-0.780539
SEMA7A	874	0.11881	0.11881
SFTPA1	875	0	0.037028
SFTPA2	876	-0.0965052	-0.064937
SFTPD	877	-0.0219604	-0.0219604
SIGIRR	878	-0.0229881	-0.0231126
SIGLEC10	879	-0.00280009	-0.0028001
SIGLEC11	880	-0.093236	-0.059819
SIGLEC12	881	-0.120641	-0.120641
SIGLEC14	882	0	0.0569775
SIGLEC15	883	-0.0534176	-0.0648878
SIGLEC16	884	-0.0132697	-0.0316708
SIGLEC5	885	0.294506	0.357979
SIGLEC6	886	-0.0834091	-0.0834091
SIGLEC7	887	0.00908131	0.00908131
SIGLEC8	888	0	0
SIGLEC9	889	0.13174	0.13174
SIRPA	890	0.0720249	0
SIRPB2	891	-0.404914	-0.404914
SIRPG	892	0	0
SLAMF1	893	0.381338	0.86891
SLAMF6	894	0	0.034513
SLAMF7	895	0.00355143	-0.0216005
SLAMF8	896	0	0
SLAMF9	897	0	0
SLITRK3	898	0	0
SLURP1	899	-0.055692	0.0123236
SPACA4	900	-0.0885468	-0.122585
SPACA6P	901	-0.0289514	-0.0289514
SRPX	902	0	0
SRPX2	903	0.0430046	0
SSC4D	904	-0.0421614	-0.0501843
STIM2	905	0	0.0265432
TAC4	906	0	0
TARM1	907	-0.0360501	-0.0370527
TDGF1	908	0.0142783	-0.0410808
TEK	909	-0.124165	-0.124165
TENM1	910	0.00677909	0
TEX101	911	0.0685979	0.0428623
TFR2	912	0.21876	0.21876
TFRC	913	0	0
TGFA	914	0.0068528	0.00685279
TGFB1	915	0	0
TGFB2	916	0.0478178	0.0478178
TGFB3	917	-0.0455901	0.0258399
TGFBI	918	-0.273418	-0.273418
TGFBR1	919	-0.1633	-0.117118
TGFBR2	920	0	0
THBD	921	-0.123698	-0.123698
THBS2	922	0	0
THBS3	923	0.345707	0
THY1	924	-0.0521401	-0.0521401
TIGIT	925	0	0
TLR1	926	0	0
TLR2	927	0	0
TLR3	928	0.78742	0.78742
TLR5	929	0	0.104572
TLR6	930	0	0
TLR8	931	0	0
TLR9	932	0	0
TM4SF6	933	0.0930578	0.0233567
TMEFF1	934	0	0
TMEM130	935	0.749663	0.749663
TMEM149	936	-0.335394	-0.37736
TMEM25	937	0.0460456	-0.0240709
TMEM8	938	0.066862	0
TMEM81	939	0.0805652	0
TMEM8B	940	-0.045614	0.0523095
TMIGD1	941	-0.0291217	-0.0291217
TMIGD2	942	0.100928	-0.0508202
TNA	943	0.0405571	0.0405571
TNF	944	0	0
TNFRSF10A	945	0.100479	0.100479
TNFRSF10B	946	-0.100288	-0.100288
TNFRSF10C	947	0.137544	0.137544
TNFRSF10D	948	-0.0378525	-0.0378525
TNFRSF11A	949	0.0887267	0.176907
TNFRSF11B	950	0.0205261	-0.0447593
TNFRSF12A	951	0	0
TNFRSF14	952	0.131717	-0.0252975
TNFRSF17	953	-0.00510821	-0.0051082
TNFRSF19	954	-0.0216353	-2.649e-05
TNFRSF19L	955	-0.0159185	-0.0215536
TNFRSF1A	956	0.0838454	0
TNFRSF1B	957	-0.0318873	0.0755069
TNFRSF21	958	0	0.189793
TNFRSF4	959	0	0
TNFRSF5	960	-0.139067	-0.0540934
TNFRSF6	961	-0.0849783	-0.0849783
TNFRSF6B	962	0.0644216	0.0644216
TNFRSF7	963	0.0329321	0.0323994
TNFRSF8	964	-0.0468176	-0.0468176
TNFRSF9	965	0.00946746	0.00946746
TNFSF10	966	0.0954646	0.0954646
TNFSF11	967	0	0
TNFSF13	968	0	0
TNFSF13B	969	0	0
TNFSF14	970	0.0460037	-0.0018458
TNFSF15	971	0	0
TNFSF18	972	0.127517	0.127517
TNFSF6	973	0.148203	0.148203
TNFSF8	974	-0.0145756	-0.0350736
TNFSF9	975	0.0397778	0.00360982
TPBG	976	0.19071	0.176111
TPBGL	977	0.0253783	0.00077233
TRABD2A	978	-0.0112973	-0.0223187
TREM1	979	-0.157858	-0.157858
TREM2	980	-0.0291387	-0.0291387
TREML1	981	-0.0567969	-0.0567969
TREML2	982	0.0563383	0
TREML4	983	0.0117444	0
TSHR	984	0	0
TSKU	985	-0.0184678	-0.0345794
TSLP	986	-0.145039	0.0115534
TSPAN1	987	0	0
TSPAN12	988	0.0244014	0
TSPAN13	989	0	0
TSPAN15	990	-0.116768	-0.116768
TSPAN17	991	0	0
TSPAN18	992	-0.19356	-0.19356
TSPAN2	993	-0.0188339	-0.0188339
TSPAN3	994	-0.0196049	-0.0196049
TSPAN31	995	0.0624027	0
TSPAN33	996	-0.0171909	0.0165545
TSPAN7	997	0.00860013	-0.0251848
TSPAN8	998	0.0110817	0.0189417
TSPAN9	999	0.0369189	0.0719583
TYRO3	1000	0.796971	0
TYROBP	1001	-0.0252393	-0.0252393
UNC5A	1002	-0.0534621	0.019356
UNC5B	1003	0.000916626	0.00091663
UNC5C	1004	0	0
UNC5D	1005	-0.0578229	-0.130342
UPK1A	1006	0.0287253	0.0287253
UPK1B	1007	-0.0141312	0.0355745
VASN	1008	0.106241	0.0420665
VCAM1	1009	0	0
VEGFA	1010	0.048064	0.048064
VEGFB	1011	0.223825	0.108392
VEGFC	1012	0	0
VLDLR	1013	0	0
VSIG1	1014	-0.137562	-0.137563
VSIG2	1015	0.00671095	0.0197841
VSIG4	1016	-0.0595791	0.0143519
VSIG8	1017	0.000719775	0.0128273
VSTM1	1018	0	0
VSTM2A	1019	0.0340422	0.0340422
VSTM2B	1020	-0.0362581	0.00688793
VSTM2L	1021	-0.268662	-0.268662
VSTM4	1022	-0.0205483	0.0194965
VSTM5	1023	0.0355085	0.0355085
VTCN1	1024	0.0367846	0
VWA2	1025	0.0399445	0
WFIKKN1	1026	-0.151623	-0.151623
WIF1	1027	0.0890978	0.0844404
XCL1	1028	-0.0119629	0.0233767
XCL2	1029	-0.0052426	0.0689457
ZPBP	1030	0	0
ZPBP2	1031	0	0

## Sheet: Fig 2A
Concentration (ng)	hPGLYRP1			Fc Control
1	0.442	0.508	0.382	0.151	0.245	0.067
10	0.5	0.599	0.53	0.162	0.239	0.069
100	0.68	0.708	0.577	0.155	0.239	0.079

## Sheet: Fig 3A
100 ng/mL PGLYRP1
	Bb PG		PBS
1	0.928	1.041	0.172	0.175
0.1	1.884	1.877	0.175	0.204
0.01	1.022	1.086	0.173	0.166
0.001	0.278	0.277	0.17	0.177
500ng/mL PGLYRP1
	Bb PG		PBS
1	3.102	2.979	0.176	0.17
0.1	3.496	3.389	0.175	0.171
0.01	1.172	1.278	0.172	0.168
0.001	0.271	0.285	0.172	0.173

## Sheet: Fig 4A
normalized ng flaB/ ng mouse actin
WT Inf	PGLYRP1 -/- Inf
7.16e-05	4.62e-05
6.65e-05	8.88e-05
8.12e-05	7.12e-05
0.000121	8.95e-05
0.000241	0.000135
0.000112	0.000458
0.000147	0.000138
0.00058	0.000513
0.000294	0.000454
0.000618	0.000262
0.000563	0.000679
0.00014	0.000289
0.000246	0.000155
0.000502	0.000669
0.000625	0.000396
0.00036	0.000222

## Sheet: Fig 4B
normalized ng flaB/ ng mouse actin
WT Inf	PGLYRP1 -/- Inf
0.00016	0.00013
0.000199	4.68e-05
0.00012	0.000114
9.88e-05	0.000193
0.000131	0.000284
0.000103	0.000474
0.000189	0.000114
0.000126	0.00015
0.000146	0.000111
0.000178	5.6e-05
6.12e-05	0.000102
1.3e-05	6.29e-05
0.000149	6.23e-05
4.5e-05	5.62e-05
9.77e-05	2.64e-05
1.9e-05	7.42e-05

## Sheet: Fig 4C
normalized ng flaB/ ng mouse actin
WT Inf	PGLYRP1 -/- Inf
7.77e-05	0.0003453
0.000133	0.0001025
8.85e-05	0.000207
9.22e-05	0.000316
0.000101	0.0002873
4.75e-05	0.000157
0.00016	0.000206
5.93e-05	0.0002599
6.97e-05	0.0002643
0.000261	0.000363
0.000214	0.000295
0.000207	0.000241
0.000115	0.000294
0.000166	0.000379
0.000144	0.000391
0.000212	0.000299

## Sheet: Fig 4D
normalized ng flaB/ ng mouse actin
WT Inf	PGLYRP -/- Inf
0.000134	3.08e-05
8.2e-05	0.000101
4.66e-05	0.000212
6.57e-05	0.000147
6.26e-05	0.000194
4.22e-05	0.000132
5.97e-05	0.000178
0.000154	9.88e-05
6.96e-05	0.000203
4.53e-05	0.000339
1.18e-05	0.000469
6.16e-05	0.000222
5.11e-05	0.0001014
9.84e-05	0.000104
4.05e-05	0.0002413
7.88e-05	0.000239

## Sheet: Fig 4E
spleen wts (g)
WT Inf	PGLYRP1 -/- Inf	WT	PGLYRP1 -/-
0.1003	0.118	0.0761	0.0721
0.105	0.1	0.0919	0.0811
0.115	0.1558
0.0909	0.1424
0.1069	0.1325
0.1011	0.1861
0.1031	0.1332
0.1018

## Sheet: Fig 5A
Barthold tenosynovitis scores
WT Inf	PGLYRP1-/- Inf
1	0.5
0	0.5
0	0
0	0
0.25	0
1	0
0.25	0
0	0
0	0
1	0.25
0.25	0.25
0.25	0.5
0.25	0
0.25	0
0.5	0
0	0
0	0
0	0
0.5	0.25
0	0.25
0	0
0	0
0	0
0	0
0	0

## Sheet: Fig 5B
Booth carditis scores
WT Inf	PGLYRP1-/- Inf
1	0
1	2
2	1
3	1
2	0
2	0
1	2
2	0
2	2
1	1
1	2
1	2
1	0
1	2
1	0
1	1
2	1
0	0
2	0
0	1
2	3.5
0	3.5
2.5	0
3	1
3.5	0.5

[truncated: 15 more sheets: Fig 6A, Fig 6B, Fig 6C, Fig 6D, Fig 6E, Fig 7A, Fig 7B, Fig 7C, Fig S3, Fig S4B, Fig S5A, Fig S5B, Fig S6, Fig S7A, Fig S7B]
